# Supplementary material for: Adjuvanted HIV-1 vaccine promotes antibody-dependent phagocytic responses and protects against heterologous SHIV challenge
Source: PLoS Pathog. 2020 Sep 3;16(9):e1008764. doi: 10.1371/journal.ppat.1008764 (PMC7505435; doi:10.1371/journal.ppat.1008764)
Supplement: S1 Table — Immunogenicity data from all humoral and cellular responses assessed was divided into assay classes and by time point (peak, month 12.5; time of challenge, month 15) when available, represented by tabs within the table. Correlations between assays within a class were determined by Spearman rank-order and highly correlated assays (rho>0.7) are indicated by pink shading and red text. (ZIP) [file ppat.1008764.s011.zip]

Archive with 3 entries (2 files):
- Table S1 - Correlation Between Immune Responses_v190822.xlsx
- __MACOSX/
- __MACOSX/._Table S1 - Correlation Between Immune Responses_v190822.xlsx
