# Supplementary material for: Adjuvanted HIV-1 vaccine promotes antibody-dependent phagocytic responses and protects against heterologous SHIV challenge
Source: PLoS Pathog. 2020 Sep 3;16(9):e1008764. doi: 10.1371/journal.ppat.1008764 (PMC7505435; doi:10.1371/journal.ppat.1008764)
Supplement: S1 Table — Immunogenicity data from all humoral and cellular responses assessed was divided into assay classes and by time point (peak, month 12.5; time of challenge, month 15) when available, represented by tabs within the table. Correlations between assays within a class were determined by Spearman rank-order and highly correlated assays (rho>0.7) are indicated by pink shading and red text. (ZIP) [file ppat.1008764.s011.zip › Table S1 - Correlation Between Immune Responses_v190822.xlsx]

## Sheet: Endpoint Titers (12.5)
Table S1. Correlation between immune responses.
Assay	Endpt CN54 gp140_m12.5	Endpt gp145 CO6980_ABL_m12.5	Endpt V2 acute C_m12.5	Endpt V3 acute C_m12.5	Endpt CN54 gp70V1V2_m12.5
Endpt CN54 gp140_m12.5	1	0.376452	0.388012	0.462751	0.282004
Endpt gp145 CO6980_ABL_m12.5	0.376452	1	0.0897796	0.0822774	0.215679
Endpt V2 acute C_m12.5	0.388012	0.0897796	1	0.136465	0.0822183
Endpt V3 acute C_m12.5	0.462751	0.0822774	0.136465	1	0.295563
Endpt CN54 gp70V1V2_m12.5	0.282004	0.215679	0.0822183	0.295563	1

## Sheet: Endpoint Titers (15)
Assay	Endpt CN54 gp140_m15	Endpt V2 acute C_m15	Endpt V3 acute C_m15	Endpt CN54 gp70V1V2_m15	Endpt gp145 CO6980_Krebs_m15	Endpt SHIV1157ipd3N4_V2_m15
Endpt CN54 gp140_m15	1	0.380458	0.578259	0.00989803	0.74517	0.49912
Endpt V2 acute C_m15	0.380458	1	0.369194	-0.0550883	0.351847	0.281041
Endpt V3 acute C_m15	0.578259	0.369194	1	-0.190332	0.73405	0.249483
Endpt CN54 gp70V1V2_m15	0.00989803	-0.0550883	-0.190332	1	-0.0221074	0.401069
Endpt gp145 CO6980_Krebs_m15	0.74517	0.351847	0.73405	-0.0221074	1	0.457164
Endpt SHIV1157ipd3N4_V2_m15	0.49912	0.281041	0.249483	0.401069	0.457164	1

## Sheet: a4b7 inhibition (12.5)
Assay	% a4b7 inhib cV2-C mo.12.5 1:50_Average	% a4b7 inhib cV2-C mo.12.5 1:100_Average	% a4b7 inhib cV3-C mo.12.5 1:50_Average	% a4b7 inhib cV3-C mo.12.5 1:100_Average
% a4b7 inhib cV2-C mo.12.5 1:50_Average	1	0.00342065	-0.128283	0.131468
% a4b7 inhib cV2-C mo.12.5 1:100_Average	0.00342065	1	0.215536	0.0207893
% a4b7 inhib cV3-C mo.12.5 1:50_Average	-0.128283	0.215536	1	-0.125888
% a4b7 inhib cV3-C mo.12.5 1:100_Average	0.131468	0.0207893	-0.125888	1

## Sheet: Serum IgG Titers (12.5)
Assay	Serum.IgG.AUC.m12.5_CO6980v0c22 gp145	Serum.IgG.AUC.m12.5_C.CONSHIV1157ipd3N4_avi gp140	Serum.IgG.AUC.m12.5_1086C gp140C_avi	Serum.IgG.AUC.m12.5_1428_gp140C.avi/293F	Serum.IgG.AUC.m12.5_TV1c8.2_21 gp140C_avi	Serum.IgG.AUC.m12.5_Con S gp140 CFI	Serum.IgG.AUC.m12.5_C.CONSHIV1157ipd3N4_avi gp120	Serum.IgG.AUC.m12.5_CAP45_D11gp120.avi/293F	Serum.IgG.AUC.m12.5_Ce1176_D11gp120.avi/293F	Serum.IgG.AUC.m12.5_620345_D11 gp120.avi/293F	Serum.IgG.AUC.m12.5_BJOX002_D11gp120.avi/293F	Serum.IgG.AUC.m12.5_SHIV1157ipd3N4 gp70 V1V2	Serum.IgG.AUC.m12.5_gp70_B.CaseA_V1_V2	Serum.IgG.AUC.m12.5_gp70-92TH023 V1V2	Serum.IgG.AUC.m12.5_gp70-96ZM651.02 V1v2	Serum.IgG.AUC.m12.5_gp70-BJOX002000.03.2 V1V2	Serum.IgG.AUC.m12.5_gp70-Ce1086_B2 V1V2	Serum.IgG.AUC.m12.5_gp70-CM244.ec1 V1V2	Serum.IgG.AUC.m12.5_gp70-ConC V1V2	Serum.IgG.AUC.m12.5_gp70-CAP210.2.00.E8 V1V2	Serum.IgG.AUC.m12.5_gp70-SHIV1157idp3N4 V3	Serum.IgG.AUC.m12.5_gp41	Serum.IgG.AUC.m12.5_HxB2 new 8b core 6x His	Serum.IgG.AUC.m12.5_HxB2 new 8b core 1420R	Serum.IgG.AUC.m12.5_YU2 gp120 old core	Serum.IgG.AUC.m12.5_YU2 gp120 old core D368R	Serum.IgG.AUC.m12.5_CH505TF_D7gp120.avi/293F	Serum.IgG.AUC.m12.5_CH505 TF delta371Ile gp120	Bio.SHIV.V2_1157ipd3N4_m12.5	Bio.SHIV.V2_1157ipd3N4.QNE_m12.5	Bio.SHIV.V2_1157ipd3N4.QNE.Y173H_m12.5	Biotin.GGG_CH505.TFV2_m12.5	Bio.1086C.V2_HS_m12.5	Biotin.9004S.171i_m12.5	Biotin.E.A244.171i_m12.5	Bio.V3.A_m12.5	Bio.V3.B_m12.5	Bio.V3.C_m12.5	Bio.V3.M_m12.5	Bio.V3.CRF1_m12.5	Bio.Pep.40.BD_m12.5	Bio.Pep.40.M.CRF1_m12.5	Bio.V5C5_463.C_m12.5	Bio.RV144_C5.2_AE_m12.5	Bio.RV144_C5.2_C_m12.5	B.con.03.gp41.ID_m12.5	C_HVTN505.gp41.ID_m12.5	ABDM_HVTN505.gp41.ID_m12.5	Bio.C1_104.BC_m12.5
Serum.IgG.AUC.m12.5_CO6980v0c22 gp145	1	0.954369	0.987916	0.957652	0.978062	0.972087	0.885196	0.919902	0.923996	0.889575	0.939217	0.762825	0.829453	0.71624	0.729424	0.831144	0.753335	0.714144	0.8418	0.793933	0.807956	0.913037	0.735038	0.766821	0.89986	0.848555	0.914497	0.884909	-0.0435783	0.21112	0.468665	0.347882	0.111425	-0.106875	-0.0133735	0.873414	0.830602	0.858082	0.844134	0.702405	0.24281	-0.158181	0.644103	0.343368	0.36762	-0.0379091	0.784146	0.782625	0.729643
Serum.IgG.AUC.m12.5_C.CONSHIV1157ipd3N4_avi gp140	0.954369	1	0.960712	0.961211	0.937906	0.964617	0.895102	0.867465	0.886441	0.89213	0.896499	0.792913	0.83061	0.72147	0.759202	0.862095	0.773992	0.730467	0.85772	0.811753	0.775377	0.909936	0.757437	0.811688	0.942415	0.881027	0.872206	0.850678	0.000467331	0.251406	0.478351	0.340662	0.179345	-0.062623	-0.0165047	0.808857	0.791874	0.800035	0.802766	0.680101	0.220688	-0.161354	0.655291	0.291059	0.27932	-0.00462674	0.779512	0.774553	0.754923
Serum.IgG.AUC.m12.5_1086C gp140C_avi	0.987916	0.960712	1	0.960704	0.966031	0.976669	0.891262	0.905319	0.911391	0.905288	0.935283	0.785225	0.847422	0.729211	0.737014	0.842807	0.767443	0.728225	0.856324	0.811527	0.787949	0.916478	0.740578	0.782795	0.915734	0.856615	0.925748	0.885978	-0.027062	0.223409	0.479764	0.375294	0.143905	-0.10017	0.0204168	0.85112	0.803476	0.832587	0.821207	0.696315	0.215949	-0.172328	0.636581	0.344712	0.364236	-0.00538994	0.788054	0.783035	0.722903
Serum.IgG.AUC.m12.5_1428_gp140C.avi/293F	0.957652	0.961211	0.960704	1	0.974045	0.967242	0.872537	0.913045	0.907679	0.873416	0.928474	0.766717	0.824355	0.716348	0.745576	0.841351	0.758465	0.719656	0.834435	0.809647	0.811599	0.900452	0.720691	0.767942	0.899686	0.839622	0.887883	0.893602	0.0232356	0.286357	0.47601	0.389254	0.200962	-0.0503416	-0.0522227	0.846479	0.811106	0.838939	0.843009	0.710873	0.276126	-0.12476	0.64417	0.325678	0.351396	0.0151002	0.782919	0.772608	0.746825
Serum.IgG.AUC.m12.5_TV1c8.2_21 gp140C_avi	0.978062	0.937906	0.966031	0.974045	1	0.956623	0.873363	0.947088	0.931071	0.882223	0.94334	0.753021	0.83346	0.714374	0.716924	0.823028	0.750738	0.718226	0.835454	0.798863	0.815669	0.88706	0.730732	0.760079	0.880708	0.832426	0.917527	0.909107	-0.0446884	0.232316	0.477616	0.403914	0.137078	-0.0689407	-0.0340659	0.877285	0.820627	0.866226	0.85179	0.69695	0.302643	-0.102078	0.655584	0.355885	0.38456	-0.0199526	0.768858	0.767177	0.722262
Serum.IgG.AUC.m12.5_Con S gp140 CFI	0.972087	0.964617	0.976669	0.967242	0.956623	1	0.880757	0.879551	0.879027	0.888283	0.909038	0.767177	0.835128	0.747098	0.774176	0.848298	0.774274	0.736754	0.824934	0.805439	0.787684	0.937614	0.749382	0.800888	0.909548	0.861873	0.874897	0.854215	-0.00762509	0.255498	0.480963	0.373956	0.151601	-0.0674614	-0.0372752	0.823898	0.789597	0.814436	0.804516	0.694319	0.204389	-0.160483	0.645975	0.334058	0.354417	-0.0378575	0.78652	0.785435	0.730924
Serum.IgG.AUC.m12.5_C.CONSHIV1157ipd3N4_avi gp120	0.885196	0.895102	0.891262	0.872537	0.873363	0.880757	1	0.902997	0.922833	0.860644	0.925628	0.74542	0.809706	0.645329	0.686789	0.782932	0.681851	0.642916	0.783166	0.736663	0.87657	0.789839	0.793996	0.839112	0.888833	0.844082	0.884754	0.870525	-0.0676644	0.110584	0.318882	0.283225	-0.0248898	-0.123854	-0.15763	0.868351	0.870268	0.861667	0.872824	0.620848	0.216273	-0.317255	0.694414	0.145388	0.177578	-0.0298438	0.710351	0.687355	0.706564
Serum.IgG.AUC.m12.5_CAP45_D11gp120.avi/293F	0.919902	0.867465	0.905319	0.913045	0.947088	0.879551	0.902997	1	0.964012	0.852247	0.963044	0.694213	0.78166	0.640147	0.643002	0.740856	0.667882	0.642495	0.770116	0.742144	0.890984	0.783451	0.766347	0.771384	0.840324	0.784992	0.922484	0.927772	-0.0740704	0.167083	0.35793	0.335936	0.0431015	-0.0501594	-0.131425	0.917	0.863685	0.909155	0.911341	0.652915	0.362332	-0.172813	0.705507	0.257985	0.314426	-0.0389744	0.727945	0.713178	0.695861
Serum.IgG.AUC.m12.5_Ce1176_D11gp120.avi/293F	0.923996	0.886441	0.911391	0.907679	0.931071	0.879027	0.922833	0.964012	1	0.847111	0.971991	0.726196	0.817754	0.653715	0.680451	0.76557	0.697961	0.666842	0.797968	0.770004	0.874584	0.809528	0.790599	0.793987	0.872754	0.811588	0.919477	0.921	-0.0574582	0.172592	0.410913	0.358855	0.058999	-0.0690618	-0.12209	0.920894	0.883659	0.91955	0.902025	0.655815	0.344731	-0.184006	0.720209	0.248998	0.310763	-0.0330101	0.708623	0.688337	0.7414
Serum.IgG.AUC.m12.5_620345_D11 gp120.avi/293F	0.889575	0.89213	0.905288	0.873416	0.882223	0.888283	0.860644	0.852247	0.847111	1	0.882305	0.802968	0.832067	0.721695	0.714482	0.852974	0.747554	0.733027	0.851614	0.790024	0.713735	0.849454	0.776879	0.788964	0.906655	0.879091	0.924965	0.867706	-0.0368054	0.183871	0.393254	0.380247	0.0793865	-0.17074	0.0723415	0.786917	0.745275	0.79566	0.763072	0.57073	0.203234	-0.223636	0.676694	0.292858	0.342603	0.00673914	0.761016	0.748784	0.718144
Serum.IgG.AUC.m12.5_BJOX002_D11gp120.avi/293F	0.939217	0.896499	0.935283	0.928474	0.94334	0.909038	0.925628	0.963044	0.971991	0.882305	1	0.736422	0.82272	0.67329	0.686261	0.782604	0.698111	0.667331	0.800918	0.766646	0.873672	0.816647	0.775711	0.805469	0.897011	0.840236	0.940015	0.920548	-0.0155519	0.209328	0.405441	0.345506	0.0971476	-0.0989973	-0.0908319	0.905075	0.864829	0.903226	0.894917	0.63936	0.302051	-0.19693	0.701681	0.277055	0.326641	-0.0354474	0.730271	0.713142	0.759548
Serum.IgG.AUC.m12.5_SHIV1157ipd3N4 gp70 V1V2	0.762825	0.792913	0.785225	0.766717	0.753021	0.767177	0.74542	0.694213	0.726196	0.802968	0.736422	1	0.872702	0.691727	0.775806	0.923446	0.762908	0.734293	0.936948	0.8401	0.675772	0.733111	0.695278	0.711545	0.781661	0.765923	0.739634	0.682491	0.0752272	0.21524	0.409991	0.416466	0.129365	-0.0539592	0.129621	0.685444	0.667943	0.681101	0.654923	0.513847	0.185706	-0.181171	0.626881	0.331621	0.346377	0.0274687	0.687132	0.6733	0.680474
Serum.IgG.AUC.m12.5_gp70_B.CaseA_V1_V2	0.829453	0.83061	0.847422	0.824355	0.83346	0.835128	0.809706	0.78166	0.817754	0.832067	0.82272	0.872702	1	0.749424	0.836297	0.892972	0.787433	0.768504	0.877432	0.932993	0.738113	0.813657	0.74851	0.77051	0.823889	0.80262	0.811878	0.771954	0.00451049	0.333787	0.446545	0.406793	0.0962192	-0.062255	0.0601036	0.772967	0.747443	0.769844	0.726021	0.565228	0.246527	-0.153828	0.675838	0.308661	0.340997	-0.0101686	0.672417	0.66775	0.690164
Serum.IgG.AUC.m12.5_gp70-92TH023 V1V2	0.71624	0.72147	0.729211	0.716348	0.714374	0.747098	0.645329	0.640147	0.653715	0.721695	0.67329	0.691727	0.749424	1	0.748124	0.75574	0.961433	0.978186	0.679056	0.769512	0.60012	0.767969	0.687857	0.678516	0.665154	0.694324	0.691752	0.681824	0.128255	0.36543	0.715662	0.429864	0.263319	-0.00484248	0.28344	0.671351	0.602131	0.676283	0.599129	0.561273	0.233906	-0.00697201	0.596517	0.211146	0.273211	0.0631597	0.694045	0.703129	0.643628
Serum.IgG.AUC.m12.5_gp70-96ZM651.02 V1v2	0.729424	0.759202	0.737014	0.745576	0.716924	0.774176	0.686789	0.643002	0.680451	0.714482	0.686261	0.775806	0.836297	0.748124	1	0.882101	0.798543	0.768266	0.778396	0.874785	0.614026	0.70326	0.657251	0.671387	0.748329	0.767035	0.6691	0.655854	0.0155255	0.28884	0.411862	0.359001	0.19455	-0.0530962	0.0438159	0.61576	0.615441	0.623456	0.572534	0.4859	0.101409	-0.1439	0.595009	0.228327	0.239213	-0.115589	0.652546	0.635572	0.644531
Serum.IgG.AUC.m12.5_gp70-BJOX002000.03.2 V1V2	0.831144	0.862095	0.842807	0.841351	0.823028	0.848298	0.782932	0.740856	0.76557	0.852974	0.782604	0.923446	0.892972	0.75574	0.882101	1	0.825053	0.782749	0.934713	0.891434	0.700621	0.802574	0.695194	0.716609	0.833347	0.809737	0.784506	0.758934	0.0621793	0.275189	0.474313	0.435286	0.145163	-0.11602	0.0856561	0.738688	0.713807	0.743106	0.700173	0.605654	0.199128	-0.117801	0.62847	0.326839	0.333304	0.0294416	0.752543	0.745525	0.72643
Serum.IgG.AUC.m12.5_gp70-Ce1086_B2 V1V2	0.753335	0.773992	0.767443	0.758465	0.750738	0.774274	0.681851	0.667882	0.697961	0.747554	0.698111	0.762908	0.787433	0.961433	0.798543	0.825053	1	0.985307	0.774677	0.831769	0.639225	0.796436	0.677661	0.696222	0.725643	0.754379	0.715302	0.717527	0.0614883	0.316628	0.668709	0.434144	0.267142	-0.0528303	0.219367	0.703507	0.630607	0.708174	0.628725	0.586165	0.228884	-0.0201651	0.584479	0.242038	0.284279	0.0909024	0.735836	0.720702	0.69396
Serum.IgG.AUC.m12.5_gp70-CM244.ec1 V1V2	0.714144	0.730467	0.728225	0.719656	0.718226	0.736754	0.642916	0.642495	0.666842	0.733027	0.667331	0.734293	0.768504	0.978186	0.768266	0.782749	0.985307	1	0.73242	0.811616	0.611288	0.774372	0.692945	0.689739	0.681927	0.714867	0.696883	0.688867	0.0890341	0.332205	0.682364	0.419898	0.26185	-0.00942205	0.247658	0.669357	0.603327	0.684763	0.590031	0.53924	0.215915	-0.00712633	0.587855	0.235385	0.281241	0.0910121	0.703651	0.694956	0.651683
Serum.IgG.AUC.m12.5_gp70-ConC V1V2	0.8418	0.85772	0.856324	0.834435	0.835454	0.824934	0.783166	0.770116	0.797968	0.851614	0.800918	0.936948	0.877432	0.679056	0.778396	0.934713	0.774677	0.73242	1	0.878284	0.710584	0.804738	0.705506	0.738437	0.868431	0.82402	0.821497	0.763041	0.0336568	0.223489	0.416357	0.416531	0.112652	-0.0724944	0.0951223	0.749916	0.726478	0.753482	0.712077	0.590302	0.204186	-0.112123	0.619954	0.368474	0.33997	0.0684023	0.762402	0.747818	0.734051
Serum.IgG.AUC.m12.5_gp70-CAP210.2.00.E8 V1V2	0.793933	0.811753	0.811527	0.809647	0.798863	0.805439	0.736663	0.742144	0.770004	0.790024	0.766646	0.8401	0.932993	0.769512	0.874785	0.891434	0.831769	0.811616	0.878284	1	0.710936	0.801784	0.707285	0.736806	0.809273	0.790519	0.746913	0.712003	0.0563795	0.44293	0.494508	0.361	0.20448	0.0401337	0.109437	0.745188	0.725761	0.752445	0.68063	0.572785	0.239807	-0.0890312	0.632761	0.317535	0.34914	0.0757216	0.678514	0.677338	0.716758
Serum.IgG.AUC.m12.5_gp70-SHIV1157idp3N4 V3	0.807956	0.775377	0.787949	0.811599	0.815669	0.787684	0.87657	0.890984	0.874584	0.713735	0.873672	0.675772	0.738113	0.60012	0.614026	0.700621	0.639225	0.611288	0.710584	0.710936	1	0.700899	0.695396	0.743267	0.754384	0.720104	0.779034	0.792709	-0.0638939	0.170461	0.273846	0.24321	-0.0728295	-0.119509	-0.235969	0.888844	0.915486	0.897312	0.903015	0.614525	0.353782	-0.20951	0.630105	0.148188	0.233506	-0.0102876	0.691238	0.666989	0.709316
Serum.IgG.AUC.m12.5_gp41	0.913037	0.909936	0.916478	0.900452	0.88706	0.937614	0.789839	0.783451	0.809528	0.849454	0.816647	0.733111	0.813657	0.767969	0.70326	0.802574	0.796436	0.774372	0.804738	0.801784	0.700899	1	0.717715	0.749927	0.848287	0.816947	0.806062	0.780855	-0.000560132	0.281661	0.560644	0.352397	0.151555	-0.0518044	0.0162964	0.771753	0.747208	0.776878	0.733147	0.697324	0.215646	-0.100931	0.594881	0.348061	0.400711	0.054237	0.795768	0.799193	0.716915
Serum.IgG.AUC.m12.5_HxB2 new 8b core 6x His	0.735038	0.757437	0.740578	0.720691	0.730732	0.749382	0.793996	0.766347	0.790599	0.776879	0.775711	0.695278	0.74851	0.687857	0.657251	0.695194	0.677661	0.692945	0.705506	0.707285	0.695396	0.717715	1	0.932586	0.800187	0.770688	0.75099	0.726673	-0.0808951	0.092467	0.325636	0.168874	-0.0289755	-0.0136622	-0.0626911	0.69587	0.671547	0.685596	0.706639	0.397151	0.170702	-0.230738	0.929822	0.203218	0.0991058	-0.152363	0.660321	0.646251	0.720088
Serum.IgG.AUC.m12.5_HxB2 new 8b core 1420R	0.766821	0.811688	0.782795	0.767942	0.760079	0.800888	0.839112	0.771384	0.793987	0.788964	0.805469	0.711545	0.77051	0.678516	0.671387	0.716609	0.696222	0.689739	0.738437	0.736806	0.743267	0.749927	0.932586	1	0.871189	0.838943	0.744762	0.713082	-0.0605301	0.179463	0.295144	0.13029	-0.0333538	-0.0983991	-0.10878	0.724932	0.721942	0.704274	0.745178	0.42541	0.18362	-0.177887	0.836476	0.231189	0.126061	-0.0996288	0.682342	0.663096	0.808154
Serum.IgG.AUC.m12.5_YU2 gp120 old core	0.89986	0.942415	0.915734	0.899686	0.880708	0.909548	0.888833	0.840324	0.872754	0.906655	0.897011	0.781661	0.823889	0.665154	0.748329	0.833347	0.725643	0.681927	0.868431	0.809273	0.754384	0.848287	0.800187	0.871189	1	0.949539	0.876461	0.823463	-0.0168867	0.223327	0.362384	0.255059	0.0909417	-0.120085	-0.0564012	0.795695	0.770954	0.779423	0.784866	0.57582	0.202948	-0.183929	0.688877	0.271805	0.255037	-0.02214	0.760105	0.742399	0.83171
Serum.IgG.AUC.m12.5_YU2 gp120 old core D368R	0.848555	0.881027	0.856615	0.839622	0.832426	0.861873	0.844082	0.784992	0.811588	0.879091	0.840236	0.765923	0.80262	0.694324	0.767035	0.809737	0.754379	0.714867	0.82402	0.790519	0.720104	0.816947	0.770688	0.838943	0.949539	1	0.831233	0.784462	-0.0371753	0.156064	0.337548	0.267387	0.0495327	-0.167042	-0.0554532	0.734049	0.703117	0.736377	0.707663	0.513316	0.107246	-0.270612	0.649422	0.244933	0.238274	-0.0947891	0.784077	0.765281	0.851332
Serum.IgG.AUC.m12.5_CH505TF_D7gp120.avi/293F	0.914497	0.872206	0.925748	0.887883	0.917527	0.874897	0.884754	0.922484	0.919477	0.924965	0.940015	0.739634	0.811878	0.691752	0.6691	0.784506	0.715302	0.696883	0.821497	0.746913	0.779034	0.806062	0.75099	0.744762	0.876461	0.831233	1	0.961036	-0.0333155	0.127527	0.410215	0.40431	0.10004	-0.173855	0.0240942	0.865667	0.810842	0.862603	0.852007	0.651331	0.259447	-0.201389	0.659128	0.290668	0.338079	-0.0291597	0.775741	0.75746	0.660826
Serum.IgG.AUC.m12.5_CH505 TF delta371Ile gp120	0.884909	0.850678	0.885978	0.893602	0.909107	0.854215	0.870525	0.927772	0.921	0.867706	0.920548	0.682491	0.771954	0.681824	0.655854	0.758934	0.717527	0.688867	0.763041	0.712003	0.792709	0.780855	0.726673	0.713082	0.823463	0.784462	0.961036	1	-0.019706	0.13669	0.410198	0.429081	0.115047	-0.145245	-0.0607113	0.898132	0.828414	0.88527	0.887372	0.70383	0.341519	-0.142912	0.674944	0.268052	0.324919	-0.0324694	0.766218	0.741587	0.65532
Bio.SHIV.V2_1157ipd3N4_m12.5	-0.0435783	0.000467331	-0.027062	0.0232356	-0.0446884	-0.00762509	-0.0676644	-0.0740704	-0.0574582	-0.0368054	-0.0155519	0.0752272	0.00451049	0.128255	0.0155255	0.0621793	0.0614883	0.0890341	0.0336568	0.0563795	-0.0638939	-0.000560132	-0.0808951	-0.0605301	-0.0168867	-0.0371753	-0.0333155	-0.019706	1	0.600984	0.365099	0.148192	0.542049	0.42433	0.429954	0.0354607	0.0565865	0.048839	-0.0321379	0.200649	0.163522	0.233675	-0.0343718	-0.0257756	0.117323	0.394088	0.099826	0.117483	-0.0244297
Bio.SHIV.V2_1157ipd3N4.QNE_m12.5	0.21112	0.251406	0.223409	0.286357	0.232316	0.255498	0.110584	0.167083	0.172592	0.183871	0.209328	0.21524	0.333787	0.36543	0.28884	0.275189	0.316628	0.332205	0.223489	0.44293	0.170461	0.281661	0.092467	0.179463	0.223327	0.156064	0.127527	0.13669	0.600984	1	0.465813	0.198196	0.537797	0.3427	0.393758	0.290224	0.306938	0.301143	0.246766	0.384455	0.436365	0.305524	0.174006	0.147702	0.294354	0.430693	0.168504	0.212572	0.204534
Bio.SHIV.V2_1157ipd3N4.QNE.Y173H_m12.5	0.468665	0.478351	0.479764	0.47601	0.477616	0.480963	0.318882	0.35793	0.410913	0.393254	0.405441	0.409991	0.446545	0.715662	0.411862	0.474313	0.668709	0.682364	0.416357	0.494508	0.273846	0.560644	0.325636	0.295144	0.362384	0.337548	0.410215	0.410198	0.365099	0.465813	1	0.528403	0.484007	0.203175	0.369799	0.430552	0.369093	0.432784	0.326256	0.580311	0.306776	0.23611	0.242613	0.285926	0.368347	0.106231	0.403952	0.43648	0.383227
Biotin.GGG_CH505.TFV2_m12.5	0.347882	0.340662	0.375294	0.389254	0.403914	0.373956	0.283225	0.335936	0.358855	0.380247	0.345506	0.416466	0.406793	0.429864	0.359001	0.435286	0.434144	0.419898	0.416531	0.361	0.24321	0.352397	0.168874	0.13029	0.255059	0.267387	0.40431	0.429081	0.148192	0.198196	0.528403	1	0.335126	0.00707662	0.371239	0.360763	0.326509	0.394141	0.277841	0.563673	0.341019	0.145878	0.173536	0.392696	0.489862	0.150172	0.349898	0.366467	0.2539
Bio.1086C.V2_HS_m12.5	0.111425	0.179345	0.143905	0.200962	0.137078	0.151601	-0.0248898	0.0431015	0.058999	0.0793865	0.0971476	0.129365	0.0962192	0.263319	0.19455	0.145163	0.267142	0.26185	0.112652	0.20448	-0.0728295	0.151555	-0.0289755	-0.0333538	0.0909417	0.0495327	0.10004	0.115047	0.542049	0.537797	0.484007	0.335126	1	0.290957	0.538189	0.0301021	0.0223042	0.0462725	-0.0416714	0.219804	0.239479	0.282603	0.0710568	0.0946248	0.197729	0.321901	0.140098	0.135698	-0.00455301
Biotin.9004S.171i_m12.5	-0.106875	-0.062623	-0.10017	-0.0503416	-0.0689407	-0.0674614	-0.123854	-0.0501594	-0.0690618	-0.17074	-0.0989973	-0.0539592	-0.062255	-0.00484248	-0.0530962	-0.11602	-0.0528303	-0.00942205	-0.0724944	0.0401337	-0.119509	-0.0518044	-0.0136622	-0.0983991	-0.120085	-0.167042	-0.173855	-0.145245	0.42433	0.3427	0.203175	0.00707662	0.290957	1	0.0276586	-0.0723426	-0.131768	-0.0736188	-0.158846	0.0202321	-0.0231774	0.0469953	-0.0300669	-0.0361206	-0.0516568	0.31344	-0.103548	-0.0642062	-0.175487
Biotin.E.A244.171i_m12.5	-0.0133735	-0.0165047	0.0204168	-0.0522227	-0.0340659	-0.0372752	-0.15763	-0.131425	-0.12209	0.0723415	-0.0908319	0.129621	0.0601036	0.28344	0.0438159	0.0856561	0.219367	0.247658	0.0951223	0.109437	-0.235969	0.0162964	-0.0626911	-0.10878	-0.0564012	-0.0554532	0.0240942	-0.0607113	0.429954	0.393758	0.369799	0.371239	0.538189	0.0276586	1	-0.0747477	-0.0947513	-0.0805928	-0.159411	0.0663576	0.17903	0.261782	0.0302893	0.127048	0.180501	0.41364	0.0571066	0.114637	-0.0412163
Bio.V3.A_m12.5	0.873414	0.808857	0.85112	0.846479	0.877285	0.823898	0.868351	0.917	0.920894	0.786917	0.905075	0.685444	0.772967	0.671351	0.61576	0.738688	0.703507	0.669357	0.749916	0.745188	0.888844	0.771753	0.69587	0.724932	0.795695	0.734049	0.865667	0.898132	0.0354607	0.290224	0.430552	0.360763	0.0301021	-0.0723426	-0.0747477	1	0.938409	0.968385	0.96314	0.760213	0.481479	-0.0688485	0.655637	0.298156	0.376841	0.106263	0.734424	0.72222	0.716064
Bio.V3.B_m12.5	0.830602	0.791874	0.803476	0.811106	0.820627	0.789597	0.870268	0.863685	0.883659	0.745275	0.864829	0.667943	0.747443	0.602131	0.615441	0.713807	0.630607	0.603327	0.726478	0.725761	0.915486	0.747208	0.671547	0.721942	0.770954	0.703117	0.810842	0.828414	0.0565865	0.306938	0.369093	0.326509	0.0223042	-0.131768	-0.0947513	0.938409	1	0.937153	0.95081	0.746918	0.473409	-0.0354286	0.646219	0.196816	0.296883	0.10062	0.69856	0.685389	0.700977
Bio.V3.C_m12.5	0.858082	0.800035	0.832587	0.838939	0.866226	0.814436	0.861667	0.909155	0.91955	0.79566	0.903226	0.681101	0.769844	0.676283	0.623456	0.743106	0.708174	0.684763	0.753482	0.752445	0.897312	0.776878	0.685596	0.704274	0.779423	0.736377	0.862603	0.88527	0.048839	0.301143	0.432784	0.394141	0.0462725	-0.0736188	-0.0805928	0.968385	0.937153	1	0.950503	0.754668	0.454115	-0.0818877	0.644071	0.259434	0.372879	0.109222	0.717555	0.709087	0.708241
Bio.V3.M_m12.5	0.844134	0.802766	0.821207	0.843009	0.85179	0.804516	0.872824	0.911341	0.902025	0.763072	0.894917	0.654923	0.726021	0.599129	0.572534	0.700173	0.628725	0.590031	0.712077	0.68063	0.903015	0.733147	0.706639	0.745178	0.784866	0.707663	0.852007	0.887372	-0.0321379	0.246766	0.326256	0.277841	-0.0416714	-0.158846	-0.159411	0.96314	0.95081	0.950503	1	0.758664	0.501358	-0.0467324	0.721346	0.265412	0.287012	0.0674503	0.737694	0.719065	0.731836
Bio.V3.CRF1_m12.5	0.702405	0.680101	0.696315	0.710873	0.69695	0.694319	0.620848	0.652915	0.655815	0.57073	0.63936	0.513847	0.565228	0.561273	0.4859	0.605654	0.586165	0.53924	0.590302	0.572785	0.614525	0.697324	0.397151	0.42541	0.57582	0.513316	0.651331	0.70383	0.200649	0.384455	0.580311	0.563673	0.219804	0.0202321	0.0663576	0.760213	0.746918	0.754668	0.758664	1	0.458222	0.0967486	0.378592	0.223817	0.409861	0.238877	0.673834	0.674355	0.493307
Bio.Pep.40.BD_m12.5	0.24281	0.220688	0.215949	0.276126	0.302643	0.204389	0.216273	0.362332	0.344731	0.203234	0.302051	0.185706	0.246527	0.233906	0.101409	0.199128	0.228884	0.215915	0.204186	0.239807	0.353782	0.215646	0.170702	0.18362	0.202948	0.107246	0.259447	0.341519	0.163522	0.436365	0.306776	0.341019	0.239479	-0.0231774	0.17903	0.481479	0.473409	0.454115	0.501358	0.458222	1	0.508518	0.312895	0.33573	0.536664	0.281163	0.243063	0.250436	0.296813
Bio.Pep.40.M.CRF1_m12.5	-0.158181	-0.161354	-0.172328	-0.12476	-0.102078	-0.160483	-0.317255	-0.172813	-0.184006	-0.223636	-0.19693	-0.181171	-0.153828	-0.00697201	-0.1439	-0.117801	-0.0201651	-0.00712633	-0.112123	-0.0890312	-0.20951	-0.100931	-0.230738	-0.177887	-0.183929	-0.270612	-0.201389	-0.142912	0.233675	0.305524	0.23611	0.145878	0.282603	0.0469953	0.261782	-0.0688485	-0.0354286	-0.0818877	-0.0467324	0.0967486	0.508518	1	-0.0934654	0.169464	0.244807	0.243357	-0.163239	-0.139879	-0.0724722
Bio.V5C5_463.C_m12.5	0.644103	0.655291	0.636581	0.64417	0.655584	0.645975	0.694414	0.705507	0.720209	0.676694	0.701681	0.626881	0.675838	0.596517	0.595009	0.62847	0.584479	0.587855	0.619954	0.632761	0.630105	0.594881	0.929822	0.836476	0.688877	0.649422	0.659128	0.674944	-0.0343718	0.174006	0.242613	0.173536	0.0710568	-0.0300669	0.0302893	0.655637	0.646219	0.644071	0.721346	0.378592	0.312895	-0.0934654	1	0.182561	0.0934315	-0.100277	0.573433	0.565658	0.668059
Bio.RV144_C5.2_AE_m12.5	0.343368	0.291059	0.344712	0.325678	0.355885	0.334058	0.145388	0.257985	0.248998	0.292858	0.277055	0.331621	0.308661	0.211146	0.228327	0.326839	0.242038	0.235385	0.368474	0.317535	0.148188	0.348061	0.203218	0.231189	0.271805	0.244933	0.290668	0.268052	-0.0257756	0.147702	0.285926	0.392696	0.0946248	-0.0361206	0.127048	0.298156	0.196816	0.259434	0.265412	0.223817	0.33573	0.169464	0.182561	1	0.765941	-0.104919	0.315131	0.338747	0.31588
Bio.RV144_C5.2_C_m12.5	0.36762	0.27932	0.364236	0.351396	0.38456	0.354417	0.177578	0.314426	0.310763	0.342603	0.326641	0.346377	0.340997	0.273211	0.239213	0.333304	0.284279	0.281241	0.33997	0.34914	0.233506	0.400711	0.0991058	0.126061	0.255037	0.238274	0.338079	0.324919	0.117323	0.294354	0.368347	0.489862	0.197729	-0.0516568	0.180501	0.376841	0.296883	0.372879	0.287012	0.409861	0.536664	0.244807	0.0934315	0.765941	1	0.111704	0.355762	0.374941	0.271316
B.con.03.gp41.ID_m12.5	-0.0379091	-0.00462674	-0.00538994	0.0151002	-0.0199526	-0.0378575	-0.0298438	-0.0389744	-0.0330101	0.00673914	-0.0354474	0.0274687	-0.0101686	0.0631597	-0.115589	0.0294416	0.0909024	0.0910121	0.0684023	0.0757216	-0.0102876	0.054237	-0.152363	-0.0996288	-0.02214	-0.0947891	-0.0291597	-0.0324694	0.394088	0.430693	0.106231	0.150172	0.321901	0.31344	0.41364	0.106263	0.10062	0.109222	0.0674503	0.238877	0.281163	0.243357	-0.100277	-0.104919	0.111704	1	0.122813	0.128308	-0.0387911
C_HVTN505.gp41.ID_m12.5	0.784146	0.779512	0.788054	0.782919	0.768858	0.78652	0.710351	0.727945	0.708623	0.761016	0.730271	0.687132	0.672417	0.694045	0.652546	0.752543	0.735836	0.703651	0.762402	0.678514	0.691238	0.795768	0.660321	0.682342	0.760105	0.784077	0.775741	0.766218	0.099826	0.168504	0.403952	0.349898	0.140098	-0.103548	0.0571066	0.734424	0.69856	0.717555	0.737694	0.673834	0.243063	-0.163239	0.573433	0.315131	0.355762	0.122813	1	0.984954	0.72179
ABDM_HVTN505.gp41.ID_m12.5	0.782625	0.774553	0.783035	0.772608	0.767177	0.785435	0.687355	0.713178	0.688337	0.748784	0.713142	0.6733	0.66775	0.703129	0.635572	0.745525	0.720702	0.694956	0.747818	0.677338	0.666989	0.799193	0.646251	0.663096	0.742399	0.765281	0.75746	0.741587	0.117483	0.212572	0.43648	0.366467	0.135698	-0.0642062	0.114637	0.72222	0.685389	0.709087	0.719065	0.674355	0.250436	-0.139879	0.565658	0.338747	0.374941	0.128308	0.984954	1	0.71938
Bio.C1_104.BC_m12.5	0.729643	0.754923	0.722903	0.746825	0.722262	0.730924	0.706564	0.695861	0.7414	0.718144	0.759548	0.680474	0.690164	0.643628	0.644531	0.72643	0.69396	0.651683	0.734051	0.716758	0.709316	0.716915	0.720088	0.808154	0.83171	0.851332	0.660826	0.65532	-0.0244297	0.204534	0.383227	0.2539	-0.00455301	-0.175487	-0.0412163	0.716064	0.700977	0.708241	0.731836	0.493307	0.296813	-0.0724722	0.668059	0.31588	0.271316	-0.0387911	0.72179	0.71938	1
Bio.C1_104.AE_m12.5	0.707106	0.739111	0.713349	0.741907	0.701234	0.736428	0.729043	0.695416	0.735844	0.712295	0.765542	0.649929	0.705586	0.64652	0.639755	0.693957	0.67049	0.636281	0.681265	0.69803	0.715716	0.718671	0.76309	0.848284	0.83608	0.858108	0.673299	0.673239	0.0177313	0.217092	0.316381	0.222671	0.0116986	-0.177039	-0.098776	0.710353	0.708093	0.70864	0.752732	0.48827	0.292654	-0.07917	0.718314	0.251905	0.229777	-0.0630014	0.726969	0.724273	0.966905
Serum.IgG.MFIratio.m12.5_HxB2 new 8b core WT:I420R CD4i	-0.289516	-0.324194	-0.2875	-0.349194	-0.260887	-0.307258	-0.188306	-0.139127	-0.113306	-0.106855	-0.243548	-0.042343	0.00564516	-0.0491935	-0.135484	-0.127016	-0.184677	-0.0915323	-0.16129	-0.11129	-0.27379	-0.190323	0.533468	-0.041129	-0.334274	-0.356452	-0.0770161	-0.0616935	-0.215737	-0.214384	-0.0255846	-0.01582	-0.112165	0.225622	0.0688328	-0.182759	-0.199532	-0.143048	-0.155446	-0.258344	0.0564884	-0.0679458	0.66281	-0.0296717	-0.133143	-0.120486	-0.224027	-0.208009	-0.394438
Serum.IgG.MFIratio.m12.5_YU2 gp120 old core WT:D368R	0.114962	0.102494	0.138431	0.0858086	0.0867253	0.104327	0.0460213	0.092326	0.167217	0.0498717	0.0929593	-0.0546438	0.090209	-0.00513385	-0.0628896	0.0152182	-0.0742574	-0.036487	-0.0126513	0.0885589	-0.0377704	0.176751	0.0608728	-0.0326366	-0.039604	-0.43271	0.073524	0.0410708	-0.159575	0.150087	0.13971	-0.105736	0.0223257	0.117905	-0.0174829	0.134209	0.203005	0.148245	0.25727	0.0821061	0.157517	0.213743	0.0617247	-0.210587	-0.121473	0.228685	-0.351351	-0.313029	-0.305107
Serum.IgG.MFIratio.m12.5_CH505TF_WT:d371I	-0.136464	0.0308144	-0.0673148	-0.233126	-0.286867	-0.0205429	-0.0144901	-0.434101	-0.344461	0.163977	-0.295855	0.264148	0.157924	-0.023661	0.245231	0.208914	0.0229274	0.0515407	0.237894	0.237161	-0.298239	0.153522	0.244131	0.283199	0.19259	0.149486	-0.245231	-0.516875	-0.120509	0.0487769	-0.236544	-0.397454	-0.0554232	-0.0603377	0.23069	-0.49499	-0.287719	-0.460654	-0.503205	-0.486781	-0.377204	-0.21332	0.153869	-0.129876	-0.190819	0.245299	-0.0169492	-0.0232042	-0.0767947
Serum.IgG.AUC.m12.5_gp120_median	0.944764	0.911157	0.943414	0.935114	0.948683	0.913808	0.919064	0.966617	0.976116	0.881559	0.991266	0.739884	0.829388	0.680968	0.692841	0.783834	0.718842	0.684998	0.80365	0.772129	0.864957	0.826729	0.77615	0.805528	0.899423	0.847714	0.942301	0.931608	-0.0294846	0.194461	0.412649	0.358352	0.108574	-0.0988165	-0.0885735	0.899129	0.851402	0.895308	0.889468	0.649461	0.310329	-0.165768	0.700061	0.272668	0.327982	-0.032542	0.737112	0.714913	0.752377
Serum.IgG.AUC.m12.5_gp140_median	0.966709	0.981343	0.97195	0.973246	0.961182	0.976897	0.898304	0.889568	0.898955	0.887048	0.923646	0.785834	0.838079	0.725752	0.762731	0.861065	0.759315	0.720294	0.855767	0.823055	0.792994	0.908965	0.754644	0.809982	0.932215	0.871307	0.88342	0.851254	0.00360399	0.277193	0.490939	0.367273	0.167701	-0.0503587	-0.0221138	0.825787	0.806699	0.824666	0.810789	0.69319	0.209577	-0.165403	0.654063	0.309175	0.308525	-0.005029	0.780478	0.785083	0.752014
Serum.IgG.AUC.m12.5_gp41_median	0.779744	0.773545	0.780217	0.774248	0.766145	0.785205	0.694264	0.712394	0.691505	0.745303	0.711863	0.667877	0.662771	0.698902	0.635083	0.744422	0.72055	0.691689	0.745174	0.675386	0.66456	0.804687	0.644616	0.662205	0.742552	0.763134	0.755274	0.744956	0.116919	0.210747	0.4373	0.373083	0.137858	-0.0553335	0.105711	0.727443	0.691138	0.714309	0.725772	0.692929	0.26405	-0.13231	0.567375	0.336145	0.382699	0.155468	0.984152	0.996888	0.714543
Serum.IgG.AUC.m12.5_v1v2_median	0.811753	0.826865	0.827025	0.807782	0.801836	0.824555	0.739635	0.710784	0.751505	0.817365	0.761728	0.884379	0.925013	0.834318	0.901522	0.943197	0.898446	0.872782	0.89884	0.94244	0.667705	0.81154	0.691452	0.706541	0.8044	0.80466	0.773766	0.743908	0.046941	0.325265	0.539807	0.418051	0.210059	-0.052909	0.146379	0.719468	0.672845	0.732453	0.647074	0.55141	0.16401	-0.0773044	0.610674	0.349477	0.352108	0.0123681	0.70412	0.696841	0.69995
Serum.IgG.AUC.m12.5_v3_median	0.839773	0.790039	0.812044	0.827805	0.839955	0.797208	0.871031	0.890244	0.895505	0.754896	0.884673	0.666667	0.748153	0.599473	0.591747	0.714788	0.632281	0.597215	0.731314	0.71182	0.911357	0.740677	0.712522	0.753209	0.779287	0.702038	0.832224	0.86316	-0.0301084	0.27338	0.32097	0.28095	-0.0619917	-0.171741	-0.148037	0.966266	0.977779	0.960258	0.985922	0.753653	0.481842	-0.0507191	0.731607	0.262842	0.28283	0.0644336	0.720644	0.706164	0.737259
[truncated: 9 more columns]

## Sheet: Serum IgG Titers (15)
Assay	Serum.IgG.AUC.m15_CO6980v0c22 gp145	Serum.IgG.AUC.m15_C.CONSHIV1157ipd3N4_avi gp140	Serum.IgG.AUC.m15_1086C gp140C_avi	Serum.IgG.AUC.m15_1428_gp140C.avi/293F	Serum.IgG.AUC.m15_TV1c8.2_21 gp140C_avi	Serum.IgG.AUC.m15_Con S gp140 CFI	Serum.IgG.AUC.m15_C.CONSHIV1157ipd3N4_avi gp120	Serum.IgG.AUC.m15_CAP45_D11gp120.avi/293F	Serum.IgG.AUC.m15_Ce1176_D11gp120.avi/293F	Serum.IgG.AUC.m15_620345_D11 gp120.avi/293F	Serum.IgG.AUC.m15_BJOX002_D11gp120.avi/293F	Serum.IgG.AUC.m15_SHIV1157ipd3N4 gp70 V1V2	Serum.IgG.AUC.m15_gp70_B.CaseA_V1_V2	Serum.IgG.AUC.m15_gp70-92TH023 V1V2	Serum.IgG.AUC.m15_gp70-96ZM651.02 V1v2	Serum.IgG.AUC.m15_gp70-BJOX002000.03.2 V1V2	Serum.IgG.AUC.m15_gp70-Ce1086_B2 V1V2	Serum.IgG.AUC.m15_gp70-CM244.ec1 V1V2	Serum.IgG.AUC.m15_gp70-ConC V1V2	Serum.IgG.AUC.m15_gp70-CAP210.2.00.E8 V1V2	Serum.IgG.AUC.m15_gp70-SHIV1157idp3N4 V3	Serum.IgG.AUC.m15_gp41	Serum.IgG.AUC.m15_HxB2 new 8b core 6x His	Serum.IgG.AUC.m15_HxB2 new 8b core 1420R	Serum.IgG.AUC.m15_YU2 gp120 old core	Serum.IgG.AUC.m15_YU2 gp120 old core D368R	Serum.IgG.AUC.m15_CH505TF_D7gp120.avi/293F	Serum.IgG.AUC.m15_CH505 TF delta371Ile gp120	Bio.SHIV.V2_1157ipd3N4_m15	Bio.SHIV.V2_1157ipd3N4.QNE_m15	Bio.SHIV.V2_1157ipd3N4.QNE.Y173H_m15	Biotin.GGG_CH505.TFV2_m15	Bio.1086C.V2_HS_m15	Biotin.9004S.171i_m15	Biotin.E.A244.171i_m15	Bio.V3.A_m15	Bio.V3.B_m15	Bio.V3.C_m15	Bio.V3.M_m15	Bio.V3.CRF1_m15	Bio.Pep.40.BD_m15	Bio.Pep.40.M.CRF1_m15	Bio.V5C5_463.C_m15	Bio.RV144_C5.2_AE_m15	Bio.RV144_C5.2_C_m15	B.con.03.gp41.ID_m15	C_HVTN505.gp41.ID_m15	ABDM_HVTN505.gp41.ID_m15	Bio.C1_104.BC_m15
Serum.IgG.AUC.m15_CO6980v0c22 gp145	1	0.924342	0.977339	0.968347	0.972151	0.943305	0.866423	0.941682	0.930864	0.843034	0.945148	0.49557	0.712849	0.677655	0.466844	0.638513	0.683484	0.671743	0.706519	0.714862	0.850805	0.880978	0.716412	0.642543	0.842154	0.855319	0.911425	0.903876	-0.0648966	0.0083039	0.105996	-0.0325513	-0.0186102	0.154695	0.00550634	0.901458	0.700033	0.897863	0.836048	0.0446139	0.252258	-0.144522	0.437797	0.102159	0.146415	-0.0188937	0.621063	0.632391	0.516989
Serum.IgG.AUC.m15_C.CONSHIV1157ipd3N4_avi gp140	0.924342	1	0.93459	0.930157	0.894492	0.955735	0.912207	0.855913	0.890673	0.890327	0.908949	0.558917	0.7254	0.672193	0.541312	0.693623	0.689725	0.668735	0.738748	0.734257	0.770725	0.874542	0.773337	0.690678	0.911107	0.896887	0.875038	0.834871	-0.158901	0.0136544	0.177968	-0.0493781	0.0387924	0.160212	0.00665364	0.789536	0.619822	0.777966	0.745874	-0.0184831	0.206085	-0.0429356	0.543518	0.0397268	0.0829186	-0.0611471	0.608993	0.580035	0.511074
Serum.IgG.AUC.m15_1086C gp140C_avi	0.977339	0.93459	1	0.961497	0.95593	0.955717	0.855538	0.917528	0.905993	0.890276	0.939267	0.547078	0.742004	0.693631	0.500273	0.678471	0.704726	0.694379	0.751573	0.739018	0.813954	0.903637	0.74439	0.689157	0.853404	0.878239	0.933889	0.910557	-0.132375	-0.024004	0.0672411	-0.0741608	-0.0418891	0.183848	-0.00763352	0.870638	0.63724	0.84525	0.788676	0.0269772	0.222669	-0.132153	0.452267	0.0834295	0.151382	-0.0590006	0.622632	0.63219	0.483228
Serum.IgG.AUC.m15_1428_gp140C.avi/293F	0.968347	0.930157	0.961497	1	0.966114	0.930785	0.857774	0.935773	0.934793	0.865691	0.942691	0.489422	0.718752	0.685645	0.529724	0.67748	0.699588	0.651078	0.693678	0.711616	0.816718	0.88229	0.713174	0.668451	0.859926	0.868212	0.912608	0.905915	-0.0857309	-0.00732259	0.0652691	-0.0342016	0.00882153	0.186206	0.0447051	0.867875	0.689944	0.876029	0.815324	0.0420861	0.201279	-0.160163	0.49872	0.0940188	0.158729	-0.0413423	0.681114	0.645077	0.556565
Serum.IgG.AUC.m15_TV1c8.2_21 gp140C_avi	0.972151	0.894492	0.95593	0.966114	1	0.914556	0.849888	0.9549	0.943933	0.83715	0.956215	0.497942	0.70502	0.669	0.492977	0.669608	0.685901	0.647267	0.705075	0.699478	0.860357	0.848714	0.704876	0.658801	0.828545	0.827665	0.91907	0.926454	-0.0959762	-0.0643231	0.0314724	-0.0693989	-0.0549236	0.186612	0.0141365	0.890089	0.71258	0.891166	0.831279	0.0117781	0.223924	-0.193256	0.458808	0.0953525	0.147068	-0.022055	0.668376	0.641296	0.531533
Serum.IgG.AUC.m15_Con S gp140 CFI	0.943305	0.955735	0.955717	0.930785	0.914556	1	0.826082	0.858465	0.871538	0.875592	0.8865	0.552017	0.726585	0.696769	0.471294	0.671469	0.692518	0.694528	0.747714	0.729022	0.757938	0.944753	0.766449	0.687691	0.867884	0.875295	0.891219	0.855332	-0.125542	-0.0386208	0.138949	-0.0626937	0.0112891	0.199042	0.0303096	0.798805	0.598692	0.778328	0.732098	0.0281613	0.211899	-0.0864996	0.465523	0.113711	0.132631	-0.0790255	0.642542	0.655947	0.502892
Serum.IgG.AUC.m15_C.CONSHIV1157ipd3N4_avi gp120	0.866423	0.912207	0.855538	0.857774	0.849888	0.826082	1	0.871847	0.898829	0.833193	0.900265	0.50871	0.675143	0.595033	0.516747	0.668057	0.634975	0.61408	0.699333	0.674692	0.859128	0.730954	0.772268	0.716044	0.849664	0.81948	0.832543	0.810596	-0.129324	0.0648104	0.141163	-0.0807285	-0.0546875	0.0965028	-0.0841333	0.814152	0.710476	0.810988	0.80391	-0.00136984	0.208436	-0.0786401	0.530554	-0.0453938	0.0496982	0.0242574	0.505427	0.485908	0.528566
Serum.IgG.AUC.m15_CAP45_D11gp120.avi/293F	0.941682	0.855913	0.917528	0.935773	0.9549	0.858465	0.871847	1	0.944562	0.807099	0.940538	0.426832	0.66975	0.619827	0.485796	0.602853	0.64305	0.609837	0.639996	0.647149	0.882582	0.791195	0.715223	0.666147	0.778548	0.786835	0.902498	0.908986	-0.0963645	-0.0654502	-0.00386026	-0.0972187	-0.113336	0.217169	-0.0601295	0.876002	0.71245	0.880497	0.842374	-0.00683215	0.23114	-0.24752	0.427419	0.0294242	0.115471	-0.0313294	0.627806	0.584481	0.47194
Serum.IgG.AUC.m15_Ce1176_D11gp120.avi/293F	0.930864	0.890673	0.905993	0.934793	0.943933	0.871538	0.898829	0.944562	1	0.852566	0.973044	0.45569	0.687987	0.67404	0.541437	0.672595	0.689477	0.657953	0.665887	0.701463	0.830498	0.799832	0.780011	0.728311	0.859057	0.823841	0.906955	0.897147	-0.0621463	0.022781	0.0861251	-0.0408634	-0.038679	0.186814	0.00264631	0.87497	0.715058	0.878996	0.830351	0.0302515	0.232467	-0.147093	0.524297	0.104016	0.134834	-0.0101452	0.638366	0.61634	0.610137
Serum.IgG.AUC.m15_620345_D11 gp120.avi/293F	0.843034	0.890327	0.890276	0.865691	0.83715	0.875592	0.833193	0.807099	0.852566	1	0.878006	0.59109	0.754956	0.70882	0.628993	0.771025	0.708036	0.706016	0.775814	0.766949	0.689449	0.840261	0.840749	0.794322	0.893621	0.886694	0.92836	0.867379	-0.142714	-0.0579433	0.13934	-0.0943264	-0.0608667	0.115496	0.0315342	0.756802	0.502977	0.712861	0.653127	-0.0249266	0.128399	-0.132389	0.558079	0.115725	0.145739	-0.11138	0.623295	0.603702	0.521405
Serum.IgG.AUC.m15_BJOX002_D11gp120.avi/293F	0.945148	0.908949	0.939267	0.942691	0.956215	0.8865	0.900265	0.940538	0.973044	0.878006	1	0.481658	0.689839	0.674169	0.52671	0.676854	0.674696	0.645568	0.683509	0.705508	0.836499	0.808	0.780057	0.745826	0.864162	0.8439	0.935671	0.909284	-0.0997925	0.0362086	0.0580708	-0.0324097	-0.0390171	0.151372	-0.00256043	0.878779	0.702515	0.875602	0.830251	0.0206353	0.248041	-0.130619	0.526291	0.0979988	0.124482	-0.0464904	0.638224	0.616604	0.551362
Serum.IgG.AUC.m15_SHIV1157ipd3N4 gp70 V1V2	0.49557	0.558917	0.547078	0.489422	0.497942	0.552017	0.50871	0.426832	0.45569	0.59109	0.481658	1	0.827289	0.62726	0.696241	0.865408	0.690943	0.676006	0.861715	0.778594	0.445607	0.491528	0.595377	0.50247	0.535636	0.609848	0.513381	0.483931	-0.185055	0.0628965	0.217353	-0.0412164	0	0.0977165	0.0093097	0.418759	0.238757	0.386639	0.357452	-0.0917678	0.160367	0.00225472	0.470232	0.0403793	0.0370029	0.000168193	0.435552	0.504507	0.355712
Serum.IgG.AUC.m15_gp70_B.CaseA_V1_V2	0.712849	0.7254	0.742004	0.718752	0.70502	0.726585	0.675143	0.66975	0.687987	0.754956	0.689839	0.827289	1	0.78665	0.803196	0.899555	0.82844	0.810704	0.901331	0.953896	0.609778	0.685981	0.71781	0.628786	0.723258	0.753676	0.711511	0.692581	-0.183381	0.019327	0.144672	-0.0471061	-0.0144843	0.148487	0.0101897	0.633509	0.412562	0.599349	0.542938	0.00177185	0.171976	0.0251473	0.529286	0.107962	0.188074	-0.0222076	0.490132	0.496035	0.48486
Serum.IgG.AUC.m15_gp70-92TH023 V1V2	0.677655	0.672193	0.693631	0.685645	0.669	0.696769	0.595033	0.619827	0.67404	0.70882	0.674169	0.62726	0.78665	1	0.759957	0.807443	0.955791	0.956557	0.736003	0.852588	0.536401	0.684014	0.716139	0.627634	0.676512	0.737943	0.680678	0.672836	-0.0556283	0.0280996	0.213447	0.101868	0.143972	0.0826137	0.126479	0.590197	0.395627	0.561679	0.496838	0.103609	0.153004	0.0899544	0.547346	0.0642408	0.136625	-0.0238677	0.572484	0.551132	0.505101
Serum.IgG.AUC.m15_gp70-96ZM651.02 V1v2	0.466844	0.541312	0.500273	0.529724	0.492977	0.471294	0.516747	0.485796	0.541437	0.628993	0.52671	0.696241	0.803196	0.759957	1	0.856391	0.782736	0.74944	0.694689	0.835811	0.38766	0.46144	0.580314	0.490902	0.551881	0.587012	0.530769	0.525973	-0.146181	-0.0657628	0.129244	0.00928818	0.00139249	0.0220068	-0.00890741	0.378942	0.23991	0.392938	0.321346	-0.0490222	0.000387581	0.051582	0.512662	0.0781864	0.195745	-0.133645	0.501127	0.380921	0.433754
Serum.IgG.AUC.m15_gp70-BJOX002000.03.2 V1V2	0.638513	0.693623	0.678471	0.67748	0.669608	0.671469	0.668057	0.602853	0.672595	0.771025	0.676854	0.865408	0.899555	0.807443	0.856391	1	0.864492	0.817449	0.908103	0.904914	0.560681	0.622069	0.720044	0.6475	0.716615	0.730787	0.709461	0.682116	-0.162156	0.00625071	0.180309	0.0293588	0.0459668	0.113168	0.050938	0.586861	0.400024	0.565352	0.50419	0.0206628	0.137753	0.0246734	0.581852	0.108785	0.201823	-0.0465889	0.604312	0.578052	0.554144
Serum.IgG.AUC.m15_gp70-Ce1086_B2 V1V2	0.683484	0.689725	0.704726	0.699588	0.685901	0.692518	0.634975	0.64305	0.689477	0.708036	0.674696	0.690943	0.82844	0.955791	0.782736	0.864492	1	0.953311	0.791815	0.876683	0.565249	0.664007	0.718723	0.625665	0.701504	0.747879	0.683857	0.692292	-0.130236	-0.0108337	0.18714	0.0849029	0.108042	0.135478	0.0872629	0.602487	0.38524	0.573091	0.497371	0.048073	0.173582	0.086979	0.568496	0.0421325	0.147423	0.0095107	0.567142	0.517084	0.539787
Serum.IgG.AUC.m15_gp70-CM244.ec1 V1V2	0.671743	0.668735	0.694379	0.651078	0.647267	0.694528	0.61408	0.609837	0.657953	0.706016	0.645568	0.676006	0.810704	0.956557	0.74944	0.817449	0.953311	1	0.77994	0.880524	0.556216	0.678341	0.718289	0.603099	0.673342	0.731081	0.667767	0.656409	-0.0837279	-0.00807992	0.196613	0.0416748	0.0475558	0.0862757	0.0760145	0.604709	0.386932	0.571162	0.495303	0.0849534	0.166202	0.125171	0.469682	0.0786725	0.154738	0.0259312	0.492579	0.494701	0.509154
Serum.IgG.AUC.m15_gp70-ConC V1V2	0.706519	0.738748	0.751573	0.693678	0.705075	0.747714	0.699333	0.639996	0.665887	0.775814	0.683509	0.861715	0.901331	0.736003	0.694689	0.908103	0.791815	0.77994	1	0.860698	0.635876	0.670258	0.699162	0.637702	0.695856	0.7492	0.744682	0.699784	-0.260176	-0.0635513	0.158194	-0.115936	-0.0467397	0.0644472	-0.0700188	0.622605	0.431982	0.593245	0.560874	-0.0080287	0.189586	-0.0107538	0.486192	0.0282456	0.0923806	-0.0599325	0.502038	0.549305	0.461535
Serum.IgG.AUC.m15_gp70-CAP210.2.00.E8 V1V2	0.714862	0.734257	0.739018	0.711616	0.699478	0.729022	0.674692	0.647149	0.701463	0.766949	0.705508	0.778594	0.953896	0.852588	0.835811	0.904914	0.876683	0.880524	0.860698	1	0.594126	0.72099	0.743814	0.621713	0.754026	0.770617	0.715357	0.693532	-0.13941	0.0151412	0.20026	-0.0294862	0.0325953	0.102775	0.0246614	0.623512	0.413306	0.607381	0.52147	0.0299703	0.185604	0.100961	0.529144	0.177081	0.263026	-0.0349586	0.525906	0.532273	0.513629
Serum.IgG.AUC.m15_gp70-SHIV1157idp3N4 V3	0.850805	0.770725	0.813954	0.816718	0.860357	0.757938	0.859128	0.882582	0.830498	0.689449	0.836499	0.445607	0.609778	0.536401	0.38766	0.560681	0.565249	0.556216	0.635876	0.594126	1	0.675039	0.663897	0.606637	0.675611	0.680385	0.789822	0.82439	0.00241588	0.0309331	0.132394	-0.0300161	-0.0545893	0.0551794	-0.0599472	0.849118	0.822794	0.893511	0.900713	0.0260612	0.296459	-0.0833766	0.451035	0.0484945	0.168114	-0.0029464	0.497452	0.524444	0.406751
Serum.IgG.AUC.m15_gp41	0.880978	0.874542	0.903637	0.88229	0.848714	0.944753	0.730954	0.791195	0.799832	0.840261	0.808	0.491528	0.685981	0.684014	0.46144	0.622069	0.664007	0.678341	0.670258	0.72099	0.675039	1	0.742372	0.645907	0.832975	0.860902	0.841446	0.828457	-0.10367	-0.119378	0.115778	-0.0881052	-0.0544512	0.241729	0.0469856	0.729891	0.540996	0.73357	0.651855	0.035151	0.133625	-0.0323416	0.402098	0.210731	0.205694	-0.152369	0.661753	0.674899	0.493619
Serum.IgG.AUC.m15_HxB2 new 8b core 6x His	0.716412	0.773337	0.74439	0.713174	0.704876	0.766449	0.772268	0.715223	0.780011	0.840749	0.780057	0.595377	0.71781	0.716139	0.580314	0.720044	0.718723	0.718289	0.699162	0.743814	0.663897	0.742372	1	0.900354	0.7927	0.783711	0.771605	0.732129	-0.126717	0.0388695	0.204206	-0.027284	-0.0282076	0.187474	0.00565062	0.675103	0.527731	0.64287	0.620674	-0.109036	0.192838	-0.0529717	0.720575	0.103934	0.019101	-0.126835	0.582845	0.565814	0.513515
Serum.IgG.AUC.m15_HxB2 new 8b core 1420R	0.642543	0.690678	0.689157	0.668451	0.658801	0.687691	0.716044	0.666147	0.728311	0.794322	0.745826	0.50247	0.628786	0.627634	0.490902	0.6475	0.625665	0.603099	0.637702	0.621713	0.606637	0.645907	0.900354	1	0.752935	0.761871	0.741347	0.700996	-0.21414	0.0503714	0.0812579	-0.118795	-0.0948381	0.0835395	-0.00707979	0.605341	0.483498	0.576071	0.575097	-0.164854	0.106739	-0.143531	0.682708	0.0719996	-0.011316	-0.149951	0.509676	0.489816	0.552157
Serum.IgG.AUC.m15_YU2 gp120 old core	0.842154	0.911107	0.853404	0.859926	0.828545	0.867884	0.849664	0.778548	0.859057	0.893621	0.864162	0.535636	0.723258	0.676512	0.551881	0.716615	0.701504	0.673342	0.695856	0.754026	0.675611	0.832975	0.7927	0.752935	1	0.93819	0.852315	0.815081	-0.162519	0.0251758	0.149582	-0.0227722	0.0268614	0.222177	0.0353269	0.741574	0.486249	0.703035	0.641371	-0.0483425	0.0808474	-0.0447284	0.557119	0.174352	0.134358	-0.0442052	0.557778	0.552142	0.598146
Serum.IgG.AUC.m15_YU2 gp120 old core D368R	0.855319	0.896887	0.878239	0.868212	0.827665	0.875295	0.81948	0.786835	0.823841	0.886694	0.8439	0.609848	0.753676	0.737943	0.587012	0.730787	0.747879	0.731081	0.7492	0.770617	0.680385	0.860902	0.783711	0.761871	0.93819	1	0.840668	0.815784	-0.183764	-0.0111108	0.179169	-0.0289883	-0.00317866	0.174814	0.0345429	0.715126	0.496006	0.698723	0.638409	-0.0503298	0.0967718	-0.0682137	0.525795	0.160672	0.0924658	-0.0641866	0.59486	0.604507	0.588166
Serum.IgG.AUC.m15_CH505TF_D7gp120.avi/293F	0.911425	0.875038	0.933889	0.912608	0.91907	0.891219	0.832543	0.902498	0.906955	0.92836	0.935671	0.513381	0.711511	0.680678	0.530769	0.709461	0.683857	0.667767	0.744682	0.715357	0.789822	0.841446	0.771605	0.741347	0.852315	0.840668	1	0.958024	-0.0981402	-0.00946543	0.0405557	-0.043504	-0.05896	0.185608	0.0180547	0.843688	0.613949	0.822933	0.776796	0.0737523	0.237782	-0.135806	0.497359	0.142023	0.226415	-0.110855	0.682567	0.657272	0.478419
Serum.IgG.AUC.m15_CH505 TF delta371Ile gp120	0.903876	0.834871	0.910557	0.905915	0.926454	0.855332	0.810596	0.908986	0.897147	0.867379	0.909284	0.483931	0.692581	0.672836	0.525973	0.682116	0.692292	0.656409	0.699784	0.693532	0.82439	0.828457	0.732129	0.700996	0.815081	0.815784	0.958024	1	-0.0639886	-0.0443365	0.0297426	-0.0215077	-0.0981107	0.216027	0.0204612	0.840197	0.640418	0.851275	0.789227	0.0405969	0.220511	-0.12111	0.501454	0.154383	0.263961	-0.12161	0.669644	0.618355	0.508973
Bio.SHIV.V2_1157ipd3N4_m15	-0.0648966	-0.158901	-0.132375	-0.0857309	-0.0959762	-0.125542	-0.129324	-0.0963645	-0.0621463	-0.142714	-0.0997925	-0.185055	-0.183381	-0.0556283	-0.146181	-0.162156	-0.130236	-0.0837279	-0.260176	-0.13941	0.00241588	-0.10367	-0.126717	-0.21414	-0.162519	-0.183764	-0.0981402	-0.0639886	1	0.496144	0.545333	0.619888	0.505211	0.0682316	0.613265	0.117206	0.164973	0.152445	0.156482	0.594271	0.523721	0.318969	0.0332871	0.377755	0.504399	0.399554	0.057029	0.189992	0.125044
Bio.SHIV.V2_1157ipd3N4.QNE_m15	0.0083039	0.0136544	-0.024004	-0.00732259	-0.0643231	-0.0386208	0.0648104	-0.0654502	0.022781	-0.0579433	0.0362086	0.0628965	0.019327	0.0280996	-0.0657628	0.00625071	-0.0108337	-0.00807992	-0.0635513	0.0151412	0.0309331	-0.119378	0.0388695	0.0503714	0.0251758	-0.0111108	-0.00946543	-0.0443365	0.496144	1	0.510179	0.584762	0.474229	0.0780953	0.511538	0.189743	0.195431	0.133993	0.188886	0.432687	0.475973	0.284836	0.340514	0.184124	0.178827	0.492941	0.0339196	0.119288	0.225186
Bio.SHIV.V2_1157ipd3N4.QNE.Y173H_m15	0.105996	0.177968	0.0672411	0.0652691	0.0314724	0.138949	0.141163	-0.00386026	0.0861251	0.13934	0.0580708	0.217353	0.144672	0.213447	0.129244	0.180309	0.18714	0.196613	0.158194	0.20026	0.132394	0.115778	0.204206	0.0812579	0.149582	0.179169	0.0405557	0.0297426	0.545333	0.510179	1	0.581889	0.608985	0.011783	0.578239	0.134472	0.16903	0.15034	0.179996	0.308553	0.526883	0.43937	0.360401	0.312472	0.314797	0.301799	0.220071	0.373866	0.311038
Biotin.GGG_CH505.TFV2_m15	-0.0325513	-0.0493781	-0.0741608	-0.0342016	-0.0693989	-0.0626937	-0.0807285	-0.0972187	-0.0408634	-0.0943264	-0.0324097	-0.0412164	-0.0471061	0.101868	0.00928818	0.0293588	0.0849029	0.0416748	-0.115936	-0.0294862	-0.0300161	-0.0881052	-0.027284	-0.118795	-0.0227722	-0.0289883	-0.043504	-0.0215077	0.619888	0.584762	0.581889	1	0.62937	0.266976	0.695135	0.0388854	0.0508629	0.0737871	0.0973563	0.502756	0.483012	0.452948	0.255937	0.314061	0.324529	0.297121	0.170508	0.182622	0.264663
Bio.1086C.V2_HS_m15	-0.0186102	0.0387924	-0.0418891	0.00882153	-0.0549236	0.0112891	-0.0546875	-0.113336	-0.038679	-0.0608667	-0.0390171	0	-0.0144843	0.143972	0.00139249	0.0459668	0.108042	0.0475558	-0.0467397	0.0325953	-0.0545893	-0.0544512	-0.0282076	-0.0948381	0.0268614	-0.00317866	-0.05896	-0.0981107	0.505211	0.474229	0.608985	0.62937	1	0.259663	0.615432	-0.0106418	-0.0082012	-0.00993015	0.0284313	0.413231	0.54152	0.410879	0.218213	0.32186	0.373233	0.345731	0.216064	0.323048	0.161338
Biotin.9004S.171i_m15	0.154695	0.160212	0.183848	0.186206	0.186612	0.199042	0.0965028	0.217169	0.186814	0.115496	0.151372	0.0977165	0.148487	0.0826137	0.0220068	0.113168	0.135478	0.0862757	0.0644472	0.102775	0.0551794	0.241729	0.187474	0.0835395	0.222177	0.174814	0.185608	0.216027	0.0682316	0.0780953	0.011783	0.266976	0.259663	1	0.327358	0.150659	0.0181224	0.0901284	0.0992143	0.168602	0.299275	0.0837556	0.120532	0.125444	0.158522	0.204054	0.31494	0.31203	0.183373
Biotin.E.A244.171i_m15	0.00550634	0.00665364	-0.00763352	0.0447051	0.0141365	0.0303096	-0.0841333	-0.0601295	0.00264631	0.0315342	-0.00256043	0.0093097	0.0101897	0.126479	-0.00890741	0.050938	0.0872629	0.0760145	-0.0700188	0.0246614	-0.0599472	0.0469856	0.00565062	-0.00707979	0.0353269	0.0345429	0.0180547	0.0204612	0.613265	0.511538	0.578239	0.695135	0.615432	0.327358	1	0.068811	0.0804572	0.0851963	0.0879167	0.418834	0.583244	0.401447	0.260734	0.282419	0.332754	0.560864	0.282856	0.338666	0.302779
Bio.V3.A_m15	0.901458	0.789536	0.870638	0.867875	0.890089	0.798805	0.814152	0.876002	0.87497	0.756802	0.878779	0.418759	0.633509	0.590197	0.378942	0.586861	0.602487	0.604709	0.622605	0.623512	0.849118	0.729891	0.675103	0.605341	0.741574	0.715126	0.843688	0.840197	0.117206	0.189743	0.134472	0.0388854	-0.0106418	0.150659	0.068811	1	0.863867	0.960234	0.915181	0.228376	0.327234	-0.0670305	0.432364	0.155495	0.214006	0.137258	0.546679	0.571339	0.545636
Bio.V3.B_m15	0.700033	0.619822	0.63724	0.689944	0.71258	0.598692	0.710476	0.71245	0.715058	0.502977	0.702515	0.238757	0.412562	0.395627	0.23991	0.400024	0.38524	0.386932	0.431982	0.413306	0.822794	0.540996	0.527731	0.483498	0.486249	0.496006	0.613949	0.640418	0.164973	0.195431	0.16903	0.0508629	-0.0082012	0.0181224	0.0804572	0.863867	1	0.877948	0.919382	0.25737	0.351105	0.0556859	0.436243	0.0467666	0.158271	0.0662694	0.490933	0.488979	0.437593
Bio.V3.C_m15	0.897863	0.777966	0.84525	0.876029	0.891166	0.778328	0.810988	0.880497	0.878996	0.712861	0.875602	0.386639	0.599349	0.561679	0.392938	0.565352	0.573091	0.571162	0.593245	0.607381	0.893511	0.73357	0.64287	0.576071	0.703035	0.698723	0.822933	0.851275	0.152445	0.133993	0.15034	0.0737871	-0.00993015	0.0901284	0.0851963	0.960234	0.877948	1	0.947649	0.196248	0.345628	-0.00958505	0.453259	0.190325	0.250622	0.0648212	0.593165	0.598086	0.552523
Bio.V3.M_m15	0.836048	0.745874	0.788676	0.815324	0.831279	0.732098	0.80391	0.842374	0.830351	0.653127	0.830251	0.357452	0.542938	0.496838	0.321346	0.50419	0.497371	0.495303	0.560874	0.52147	0.900713	0.651855	0.620674	0.575097	0.641371	0.638409	0.776796	0.789227	0.156482	0.188886	0.179996	0.0973563	0.0284313	0.0992143	0.0879167	0.915181	0.919382	0.947649	1	0.234139	0.399806	-0.0104079	0.49153	0.108804	0.20417	0.0685803	0.565835	0.586425	0.473916
Bio.V3.CRF1_m15	0.0446139	-0.0184831	0.0269772	0.0420861	0.0117781	0.0281613	-0.00136984	-0.00683215	0.0302515	-0.0249266	0.0206353	-0.0917678	0.00177185	0.103609	-0.0490222	0.0206628	0.048073	0.0849534	-0.0080287	0.0299703	0.0260612	0.035151	-0.109036	-0.164854	-0.0483425	-0.0503298	0.0737523	0.0405969	0.594271	0.432687	0.308553	0.502756	0.413231	0.168602	0.418834	0.228376	0.25737	0.196248	0.234139	1	0.448911	0.429495	-0.0223838	0.277115	0.498245	0.292476	0.125847	0.230838	0.212366
Bio.Pep.40.BD_m15	0.252258	0.206085	0.222669	0.201279	0.223924	0.211899	0.208436	0.23114	0.232467	0.128399	0.248041	0.160367	0.171976	0.153004	0.000387581	0.137753	0.173582	0.166202	0.189586	0.185604	0.296459	0.133625	0.192838	0.106739	0.0808474	0.0967718	0.237782	0.220511	0.523721	0.475973	0.526883	0.483012	0.54152	0.299275	0.583244	0.327234	0.351105	0.345628	0.399806	0.448911	1	0.325045	0.215357	0.336573	0.396553	0.499372	0.290541	0.381559	0.300908
Bio.Pep.40.M.CRF1_m15	-0.144522	-0.0429356	-0.132153	-0.160163	-0.193256	-0.0864996	-0.0786401	-0.24752	-0.147093	-0.132389	-0.130619	0.00225472	0.0251473	0.0899544	0.051582	0.0246734	0.086979	0.125171	-0.0107538	0.100961	-0.0833766	-0.0323416	-0.0529717	-0.143531	-0.0447284	-0.0682137	-0.135806	-0.12111	0.318969	0.284836	0.43937	0.452948	0.410879	0.0837556	0.401447	-0.0670305	0.0556859	-0.00958505	-0.0104079	0.429495	0.325045	1	0.108934	0.191559	0.378661	0.14945	-0.0443007	0.0350538	0.0218994
Bio.V5C5_463.C_m15	0.437797	0.543518	0.452267	0.49872	0.458808	0.465523	0.530554	0.427419	0.524297	0.558079	0.526291	0.470232	0.529286	0.547346	0.512662	0.581852	0.568496	0.469682	0.486192	0.529144	0.451035	0.402098	0.720575	0.682708	0.557119	0.525795	0.497359	0.501454	0.0332871	0.340514	0.360401	0.255937	0.218213	0.120532	0.260734	0.432364	0.436243	0.453259	0.49153	-0.0223838	0.215357	0.108934	1	-0.00757929	0.0490383	-0.038871	0.548679	0.441141	0.411435
Bio.RV144_C5.2_AE_m15	0.102159	0.0397268	0.0834295	0.0940188	0.0953525	0.113711	-0.0453938	0.0294242	0.104016	0.115725	0.0979988	0.0403793	0.107962	0.0642408	0.0781864	0.108785	0.0421325	0.0786725	0.0282456	0.177081	0.0484945	0.210731	0.103934	0.0719996	0.174352	0.160672	0.142023	0.154383	0.377755	0.184124	0.312472	0.314061	0.32186	0.125444	0.282419	0.155495	0.0467666	0.190325	0.108804	0.277115	0.336573	0.191559	-0.00757929	1	0.679086	0.0180752	0.256096	0.315569	0.434074
Bio.RV144_C5.2_C_m15	0.146415	0.0829186	0.151382	0.158729	0.147068	0.132631	0.0496982	0.115471	0.134834	0.145739	0.124482	0.0370029	0.188074	0.136625	0.195745	0.201823	0.147423	0.154738	0.0923806	0.263026	0.168114	0.205694	0.019101	-0.011316	0.134358	0.0924658	0.226415	0.263961	0.504399	0.178827	0.314797	0.324529	0.373233	0.158522	0.332754	0.214006	0.158271	0.250622	0.20417	0.498245	0.396553	0.378661	0.0490383	0.679086	1	0.00864179	0.251497	0.307531	0.207546
B.con.03.gp41.ID_m15	-0.0188937	-0.0611471	-0.0590006	-0.0413423	-0.022055	-0.0790255	0.0242574	-0.0313294	-0.0101452	-0.11138	-0.0464904	0.000168193	-0.0222076	-0.0238677	-0.133645	-0.0465889	0.0095107	0.0259312	-0.0599325	-0.0349586	-0.0029464	-0.152369	-0.126835	-0.149951	-0.0442052	-0.0641866	-0.110855	-0.12161	0.399554	0.492941	0.301799	0.297121	0.345731	0.204054	0.560864	0.137258	0.0662694	0.0648212	0.0685803	0.292476	0.499372	0.14945	-0.038871	0.0180752	0.00864179	1	-0.10502	-0.0238615	0.20163
C_HVTN505.gp41.ID_m15	0.621063	0.608993	0.622632	0.681114	0.668376	0.642542	0.505427	0.627806	0.638366	0.623295	0.638224	0.435552	0.490132	0.572484	0.501127	0.604312	0.567142	0.492579	0.502038	0.525906	0.497452	0.661753	0.582845	0.509676	0.557778	0.59486	0.682567	0.669644	0.057029	0.0339196	0.220071	0.170508	0.216064	0.31494	0.282856	0.546679	0.490933	0.593165	0.565835	0.125847	0.290541	-0.0443007	0.548679	0.256096	0.251497	-0.10502	1	0.891346	0.409198
ABDM_HVTN505.gp41.ID_m15	0.632391	0.580035	0.63219	0.645077	0.641296	0.655947	0.485908	0.584481	0.61634	0.603702	0.616604	0.504507	0.496035	0.551132	0.380921	0.578052	0.517084	0.494701	0.549305	0.532273	0.524444	0.674899	0.565814	0.489816	0.552142	0.604507	0.657272	0.618355	0.189992	0.119288	0.373866	0.182622	0.323048	0.31203	0.338666	0.571339	0.488979	0.598086	0.586425	0.230838	0.381559	0.0350538	0.441141	0.315569	0.307531	-0.0238615	0.891346	1	0.401315
Bio.C1_104.BC_m15	0.516989	0.511074	0.483228	0.556565	0.531533	0.502892	0.528566	0.47194	0.610137	0.521405	0.551362	0.355712	0.48486	0.505101	0.433754	0.554144	0.539787	0.509154	0.461535	0.513629	0.406751	0.493619	0.513515	0.552157	0.598146	0.588166	0.478419	0.508973	0.125044	0.225186	0.311038	0.264663	0.161338	0.183373	0.302779	0.545636	0.437593	0.552523	0.473916	0.212366	0.300908	0.0218994	0.411435	0.434074	0.207546	0.20163	0.409198	0.401315	1
Bio.C1_104.AE_m15	0.613756	0.592705	0.591283	0.653468	0.632081	0.57883	0.557401	0.559422	0.662165	0.591847	0.648434	0.35657	0.468835	0.506084	0.426241	0.515298	0.504904	0.455042	0.467451	0.495088	0.497886	0.571584	0.462835	0.592933	0.685593	0.729322	0.60433	0.614132	0.0540006	0.135842	0.26096	0.194867	0.176516	0.0928241	0.239723	0.538671	0.428182	0.587471	0.543546	0.0838266	0.22277	-0.0282137	0.418549	0.43002	0.24788	0.0274774	0.554925	0.563384	0.779039
Serum.IgG.MFIratio.m15_HxB2 new 8b core WT:I420R CD4i	-0.0592885	-0.212874	-0.166573	-0.193676	-0.139469	-0.239977	0.0988142	-0.00734049	-0.0321852	-0.0197628	-0.0807453	0.0537941	0.196555	0.068323	0.15137	0.063259	0.0626765	0.0863919	0.0892403	0.189777	0.260305	-0.28402	0.324675	-0.253529	-0.368718	-0.378882	-0.106719	-0.0581592	0.489449	0.253956	0.370184	0.395829	0.167331	-0.0553048	0.292308	0.137662	0.135593	0.144027	0.130435	0.0346995	0.415761	0.274613	0.446766	-0.0724805	0.25199	0.195813	-0.201809	-0.177916	-0.28208
Serum.IgG.MFIratio.m15_YU2 gp120 old core WT:D368R	0.0645226	0.146386	0.0419397	0.0326646	0.0131062	0.0516181	0.109084	0.00100817	0.0623047	-0.0975905	0.0554491	-0.314174	-0.148059	-0.323049	-0.275305	-0.320121	-0.351079	-0.334543	-0.229148	-0.123248	0.12098	0.0153241	-0.0576671	-0.224397	0.0169372	-0.379474	-0.068152	-0.177841	0.134221	-0.0818905	0.070959	-0.0714408	0.178854	0.0148151	-0.105263	0.105017	0.191792	0.141157	0.196391	0.00609027	-0.0128092	0.241328	-0.0254237	-0.236492	0.00445801	-0.127303	-0.18257	-0.145508	-0.425096
Serum.IgG.MFIratio.m15_CH505TF_WT:d371I	-0.0852429	0.341705	0.0555454	-0.0333639	-0.186618	0.221082	0.215032	-0.307608	-0.0683776	0.440147	0.000549954	0.339578	0.335596	0.206252	0.380717	0.412844	0.190721	0.22483	0.319457	0.406789	-0.317874	0.239413	0.564986	0.432361	0.462145	0.384601	0.00329973	-0.237764	-0.381245	-0.0343141	0.0128041	-0.16082	0.0236278	-0.102261	-0.150893	-0.275862	-0.336084	-0.413328	-0.417599	-0.349264	-0.344394	0.0151683	0.390443	-0.0692545	-0.231012	-0.0683081	-0.0523613	-0.0625229	0.0935636
Serum.IgG.AUC.m15_gp120_median	0.943827	0.91333	0.948926	0.941714	0.951276	0.898579	0.901222	0.94152	0.962662	0.899987	0.981612	0.521051	0.735075	0.70973	0.569269	0.713663	0.721669	0.691832	0.743783	0.735104	0.827534	0.82399	0.780436	0.748987	0.869472	0.866385	0.957674	0.938419	-0.150356	-0.000724025	0.0472044	-0.0487502	-0.0706114	0.181037	-0.0103963	0.855617	0.664381	0.845746	0.805491	0.0243898	0.232667	-0.129701	0.510787	0.0618703	0.115739	-0.0679227	0.641614	0.61939	0.54997
Serum.IgG.AUC.m15_gp140_median	0.959538	0.96614	0.967856	0.967482	0.956921	0.961436	0.878571	0.916065	0.932318	0.879003	0.949508	0.532251	0.713667	0.6832	0.521481	0.680274	0.688093	0.661895	0.721564	0.7103	0.796869	0.88622	0.757589	0.704478	0.871791	0.876973	0.908383	0.879357	-0.159074	-0.0418518	0.0748053	-0.0802837	-0.0211058	0.181361	-0.0171349	0.834524	0.667308	0.82552	0.785447	-0.0131796	0.180366	-0.14926	0.492402	0.034579	0.0670044	-0.09836	0.652263	0.62674	0.52003
Serum.IgG.AUC.m15_gp41_median	0.641129	0.600274	0.648351	0.667748	0.661024	0.673854	0.502355	0.605139	0.632272	0.622342	0.635204	0.501941	0.530172	0.583551	0.404143	0.609651	0.559618	0.531761	0.55592	0.56339	0.531879	0.703477	0.609222	0.528998	0.577309	0.623716	0.684825	0.653067	0.162948	0.137175	0.320054	0.198006	0.284298	0.351254	0.359916	0.598009	0.524801	0.627448	0.607448	0.245505	0.390729	0.0548156	0.488948	0.344681	0.334036	-0.00755481	0.933885	0.972215	0.420034
Serum.IgG.AUC.m15_v1v2_median	0.703059	0.722032	0.73609	0.705615	0.694395	0.724148	0.662325	0.63461	0.675547	0.75499	0.681079	0.824302	0.943897	0.884308	0.835475	0.931363	0.917094	0.911246	0.884737	0.963499	0.570413	0.69075	0.71604	0.621081	0.732488	0.773087	0.699166	0.690446	-0.161287	0.00468803	0.165337	-0.0224016	0.0472889	0.145866	0.0519153	0.609611	0.372493	0.572794	0.493632	0.00550823	0.161634	0.0492632	0.516069	0.102211	0.214037	0.0101354	0.531136	0.534378	0.502241
Serum.IgG.AUC.m15_v3_median	0.846305	0.767861	0.812138	0.824732	0.842931	0.752329	0.838953	0.861733	0.845541	0.686502	0.839394	0.384408	0.58631	0.520953	0.343238	0.544084	0.53866	0.541493	0.600671	0.575161	0.929462	0.674241	0.665032	0.596619	0.67953	0.659787	0.794989	0.796842	0.139749	0.188329	0.177294	0.0414729	0.00357616	0.131047	0.0493678	0.940435	0.948891	0.955004	0.974074	0.210827	0.379578	-0.0218382	0.483343	0.0959034	0.21915	0.105885	0.527831	0.554382	0.47705
[truncated: 9 more columns]

## Sheet: Rectal IgG Titers (12.5)
Assay	Rectal.IgG.SA.m12.5_CO6980v0c22 gp145	Rectal.IgG.SA.m12.5_C.CONSHIV1157ipd3N4_avi gp140	Rectal.IgG.SA.m12.5_1086C gp140C_avi	Rectal.IgG.SA.m12.5_1428_gp140C.avi/293F	Rectal.IgG.SA.m12.5_TV1c8.2_21 gp140C_avi	Rectal.IgG.SA.m12.5_Con S gp140 CFI	Rectal.IgG.SA.m12.5_C.CONSHIV1157ipd3N4_avi gp120	Rectal.IgG.SA.m12.5_CAP45_D11gp120.avi/293F	Rectal.IgG.SA.m12.5_Ce1176_D11gp120.avi/293F	Rectal.IgG.SA.m12.5_620345_D11 gp120.avi/293F	Rectal.IgG.SA.m12.5_BJOX002_D11gp120.avi/293F	Rectal.IgG.SA.m12.5_SHIV1157ipd3N4 gp70 V1V2	Rectal.IgG.SA.m12.5_gp70_B.CaseA_V1_V2	Rectal.IgG.SA.m12.5_gp70-92TH023 V1V2	Rectal.IgG.SA.m12.5_gp70-96ZM651.02 V1v2	Rectal.IgG.SA.m12.5_gp70-BJOX002000.03.2 V1V2	Rectal.IgG.SA.m12.5_gp70-Ce1086_B2 V1V2	Rectal.IgG.SA.m12.5_gp70-CM244.ec1 V1V2	Rectal.IgG.SA.m12.5_gp70-ConC V1V2	Rectal.IgG.SA.m12.5_gp70-CAP210.2.00.E8 V1V2	Rectal.IgG.SA.m12.5_gp70-SHIV1157idp3N4 V3	Rectal.IgG.SA.m12.5_gp41	Rectal.IgG.SA.m12.5_HxB2 new 8b core 6x His	Rectal.IgG.SA.m12.5_HxB2 new 8b core 1420R	Rectal.IgG.SA.m12.5_YU2 gp120 old core	Rectal.IgG.SA.m12.5_YU2 gp120 old core D368R	Rectal.IgG.SA.m12.5_CH505TF_D7gp120.avi/293F	Rectal.IgG.SA.m12.5_CH505 TF delta371Ile gp120	Rectal.IgG.SA.m12.5_gp120_median	Rectal.IgG.SA.m12.5_gp140_median	Rectal.IgG.SA.m12.5_V1V2_median
Rectal.IgG.SA.m12.5_CO6980v0c22 gp145	1	0.930729	0.976568	0.974908	0.976619	0.937903	0.889156	0.908067	0.933166	0.889677	0.951003	0.738994	0.81133	0.703379	0.655769	0.791718	0.76053	0.684429	0.793688	0.774748	0.803093	0.7977	0.573752	0.604558	0.871361	0.819868	0.896996	0.872024	0.952725	0.98365	0.758526
Rectal.IgG.SA.m12.5_C.CONSHIV1157ipd3N4_avi gp140	0.930729	1	0.937341	0.937194	0.904331	0.925325	0.938361	0.844283	0.902096	0.894691	0.910153	0.761735	0.800707	0.713069	0.645559	0.788395	0.735022	0.696208	0.801273	0.789378	0.808757	0.82848	0.702623	0.716729	0.931299	0.891993	0.856268	0.79703	0.909504	0.951956	0.754232
Rectal.IgG.SA.m12.5_1086C gp140C_avi	0.976568	0.937341	1	0.979178	0.973112	0.945176	0.896159	0.906578	0.930274	0.931042	0.967467	0.764402	0.834985	0.711455	0.672407	0.814467	0.78464	0.715856	0.812898	0.808689	0.780547	0.831268	0.614257	0.637784	0.886792	0.854652	0.927949	0.888262	0.966557	0.981636	0.774865
Rectal.IgG.SA.m12.5_1428_gp140C.avi/293F	0.974908	0.937194	0.979178	1	0.967548	0.951238	0.886998	0.914993	0.920938	0.90294	0.95581	0.724783	0.817616	0.71634	0.670427	0.775559	0.761481	0.705112	0.786662	0.778075	0.802571	0.848885	0.602069	0.625404	0.865147	0.841747	0.908778	0.87812	0.945865	0.975342	0.756207
Rectal.IgG.SA.m12.5_TV1c8.2_21 gp140C_avi	0.976619	0.904331	0.973112	0.967548	1	0.906617	0.884549	0.942864	0.948728	0.892476	0.964299	0.728643	0.816604	0.723464	0.671662	0.798007	0.790091	0.707584	0.794085	0.790563	0.800487	0.774889	0.577241	0.604227	0.839338	0.823396	0.920095	0.907899	0.968173	0.976287	0.775264
Rectal.IgG.SA.m12.5_Con S gp140 CFI	0.937903	0.925325	0.945176	0.951238	0.906617	1	0.833493	0.823703	0.858345	0.902677	0.887981	0.721253	0.781722	0.665158	0.66899	0.753172	0.697022	0.658143	0.761221	0.76061	0.735863	0.89258	0.62775	0.623035	0.865016	0.821253	0.884883	0.840617	0.882624	0.940903	0.719661
Rectal.IgG.SA.m12.5_C.CONSHIV1157ipd3N4_avi gp120	0.889156	0.938361	0.896159	0.886998	0.884549	0.833493	1	0.874711	0.920782	0.845889	0.91306	0.740842	0.793631	0.684104	0.612497	0.783133	0.722971	0.664914	0.794646	0.764852	0.889769	0.721838	0.689446	0.734007	0.853322	0.846239	0.838899	0.794263	0.916072	0.907898	0.739337
Rectal.IgG.SA.m12.5_CAP45_D11gp120.avi/293F	0.908067	0.844283	0.906578	0.914993	0.942864	0.823703	0.874711	1	0.944176	0.805006	0.929463	0.685244	0.791827	0.713742	0.627048	0.744076	0.763039	0.684221	0.739183	0.749552	0.853477	0.720386	0.625612	0.669991	0.762826	0.757091	0.869701	0.899042	0.938856	0.910042	0.730312
Rectal.IgG.SA.m12.5_Ce1176_D11gp120.avi/293F	0.933166	0.902096	0.930274	0.920938	0.948728	0.858345	0.920782	0.944176	1	0.85234	0.96384	0.768702	0.82218	0.726732	0.645115	0.793626	0.784614	0.722452	0.790403	0.8133	0.848485	0.737005	0.688156	0.724239	0.835199	0.815919	0.90478	0.884974	0.970218	0.945801	0.77441
Rectal.IgG.SA.m12.5_620345_D11 gp120.avi/293F	0.889677	0.894691	0.931042	0.90294	0.892476	0.902677	0.845889	0.805006	0.85234	1	0.913686	0.759814	0.833639	0.730278	0.686521	0.821874	0.805081	0.758315	0.825972	0.801265	0.689848	0.840593	0.640655	0.691746	0.901766	0.895007	0.933712	0.844969	0.911637	0.908081	0.79161
Rectal.IgG.SA.m12.5_BJOX002_D11gp120.avi/293F	0.951003	0.910153	0.967467	0.95581	0.964299	0.887981	0.91306	0.929463	0.96384	0.913686	1	0.755349	0.834848	0.721083	0.666405	0.805958	0.799514	0.721288	0.811243	0.818936	0.823074	0.777576	0.615526	0.677228	0.850856	0.839214	0.928401	0.886963	0.988353	0.963493	0.781421
Rectal.IgG.SA.m12.5_SHIV1157ipd3N4 gp70 V1V2	0.738994	0.761735	0.764402	0.724783	0.728643	0.721253	0.740842	0.685244	0.768702	0.759814	0.755349	1	0.864415	0.654338	0.710329	0.922276	0.816523	0.749334	0.931045	0.852363	0.593937	0.649557	0.613791	0.666484	0.753849	0.728357	0.729321	0.665643	0.761799	0.749556	0.879567
Rectal.IgG.SA.m12.5_gp70_B.CaseA_V1_V2	0.81133	0.800707	0.834985	0.817616	0.816604	0.781722	0.793631	0.791827	0.82218	0.833639	0.834848	0.864415	1	0.721023	0.819563	0.927322	0.840896	0.787714	0.938733	0.942677	0.67201	0.71662	0.593274	0.642923	0.815508	0.819147	0.830878	0.781082	0.843408	0.810032	0.932215
Rectal.IgG.SA.m12.5_gp70-92TH023 V1V2	0.703379	0.713069	0.711455	0.71634	0.723464	0.665158	0.684104	0.713742	0.726732	0.730278	0.721083	0.654338	0.721023	1	0.764323	0.766977	0.910298	0.930099	0.712706	0.759031	0.645369	0.691892	0.570137	0.647991	0.706947	0.730943	0.728057	0.736052	0.728838	0.715964	0.839262
Rectal.IgG.SA.m12.5_gp70-96ZM651.02 V1v2	0.655769	0.645559	0.672407	0.670427	0.671662	0.66899	0.612497	0.627048	0.645115	0.686521	0.666405	0.710329	0.819563	0.764323	1	0.85829	0.791191	0.755687	0.785195	0.836165	0.529611	0.573741	0.470632	0.527503	0.64307	0.701197	0.67416	0.681908	0.664091	0.671882	0.859308
Rectal.IgG.SA.m12.5_gp70-BJOX002000.03.2 V1V2	0.791718	0.788395	0.814467	0.775559	0.798007	0.753172	0.783133	0.744076	0.793626	0.821874	0.805958	0.922276	0.927322	0.766977	0.85829	1	0.911572	0.83855	0.970502	0.924187	0.657575	0.652419	0.557532	0.632784	0.79974	0.811766	0.801507	0.76668	0.816715	0.798903	0.95283
Rectal.IgG.SA.m12.5_gp70-Ce1086_B2 V1V2	0.76053	0.735022	0.78464	0.761481	0.790091	0.697022	0.722971	0.763039	0.784614	0.805081	0.799514	0.816523	0.840896	0.910298	0.791191	0.911572	1	0.95281	0.875792	0.860186	0.636887	0.664751	0.524624	0.614329	0.760177	0.790155	0.808905	0.794806	0.81618	0.766908	0.924524
Rectal.IgG.SA.m12.5_gp70-CM244.ec1 V1V2	0.684429	0.696208	0.715856	0.705112	0.707584	0.658143	0.664914	0.684221	0.722452	0.758315	0.721288	0.749334	0.787714	0.930099	0.755687	0.83855	0.95281	1	0.797505	0.812763	0.609474	0.672533	0.553859	0.620723	0.727177	0.752497	0.751945	0.737735	0.738071	0.692656	0.883578
Rectal.IgG.SA.m12.5_gp70-ConC V1V2	0.793688	0.801273	0.812898	0.786662	0.794085	0.761221	0.794646	0.739183	0.790403	0.825972	0.811243	0.931045	0.938733	0.712706	0.785195	0.970502	0.875792	0.797505	1	0.915257	0.656647	0.67118	0.578367	0.654016	0.815478	0.818354	0.798012	0.739122	0.816104	0.797901	0.938258
Rectal.IgG.SA.m12.5_gp70-CAP210.2.00.E8 V1V2	0.774748	0.789378	0.808689	0.778075	0.790563	0.76061	0.764852	0.749552	0.8133	0.801265	0.818936	0.852363	0.942677	0.759031	0.836165	0.924187	0.860186	0.812763	0.915257	1	0.66025	0.706421	0.590515	0.63927	0.791034	0.821454	0.794315	0.751626	0.820796	0.80067	0.950981
Rectal.IgG.SA.m12.5_gp70-SHIV1157idp3N4 V3	0.803093	0.808757	0.780547	0.802571	0.800487	0.735863	0.889769	0.853477	0.848485	0.689848	0.823074	0.593937	0.67201	0.645369	0.529611	0.657575	0.636887	0.609474	0.656647	0.66025	1	0.656418	0.588764	0.660551	0.676746	0.686039	0.720871	0.744266	0.815849	0.806464	0.634534
Rectal.IgG.SA.m12.5_gp41	0.7977	0.82848	0.831268	0.848885	0.774889	0.89258	0.721838	0.720386	0.737005	0.840593	0.777576	0.649557	0.71662	0.691892	0.573741	0.652419	0.664751	0.672533	0.67118	0.706421	0.656418	1	0.649938	0.635989	0.827006	0.789452	0.775535	0.710549	0.757525	0.811645	0.679896
Rectal.IgG.SA.m12.5_HxB2 new 8b core 6x His	0.573752	0.702623	0.614257	0.602069	0.577241	0.62775	0.689446	0.625612	0.688156	0.640655	0.615526	0.613791	0.593274	0.570137	0.470632	0.557532	0.524624	0.553859	0.578367	0.590515	0.588764	0.649938	1	0.897042	0.727065	0.713261	0.620693	0.581526	0.614401	0.608698	0.550652
Rectal.IgG.SA.m12.5_HxB2 new 8b core 1420R	0.604558	0.716729	0.637784	0.625404	0.604227	0.623035	0.734007	0.669991	0.724239	0.691746	0.677228	0.666484	0.642923	0.647991	0.527503	0.632784	0.614329	0.620723	0.654016	0.63927	0.660551	0.635989	0.897042	1	0.73176	0.718944	0.657788	0.630248	0.673274	0.647847	0.625747
Rectal.IgG.SA.m12.5_YU2 gp120 old core	0.871361	0.931299	0.886792	0.865147	0.839338	0.865016	0.853322	0.762826	0.835199	0.901766	0.850856	0.753849	0.815508	0.706947	0.64307	0.79974	0.760177	0.727177	0.815478	0.791034	0.676746	0.827006	0.727065	0.73176	1	0.938268	0.825193	0.742563	0.858314	0.880349	0.765081
Rectal.IgG.SA.m12.5_YU2 gp120 old core D368R	0.819868	0.891993	0.854652	0.841747	0.823396	0.821253	0.846239	0.757091	0.815919	0.895007	0.839214	0.728357	0.819147	0.730943	0.701197	0.811766	0.790155	0.752497	0.818354	0.821454	0.686039	0.789452	0.713261	0.718944	0.938268	1	0.842234	0.768914	0.845006	0.84815	0.793127
Rectal.IgG.SA.m12.5_CH505TF_D7gp120.avi/293F	0.896996	0.856268	0.927949	0.908778	0.920095	0.884883	0.838899	0.869701	0.90478	0.933712	0.928401	0.729321	0.830878	0.728057	0.67416	0.801507	0.808905	0.751945	0.798012	0.794315	0.720871	0.775535	0.620693	0.657788	0.825193	0.842234	1	0.959349	0.941483	0.911458	0.773962
Rectal.IgG.SA.m12.5_CH505 TF delta371Ile gp120	0.872024	0.79703	0.888262	0.87812	0.907899	0.840617	0.794263	0.899042	0.884974	0.844969	0.886963	0.665643	0.781082	0.736052	0.681908	0.76668	0.794806	0.737735	0.739122	0.751626	0.744266	0.710549	0.581526	0.630248	0.742563	0.768914	0.959349	1	0.913307	0.874193	0.737518
Rectal.IgG.SA.m12.5_gp120_median	0.952725	0.909504	0.966557	0.945865	0.968173	0.882624	0.916072	0.938856	0.970218	0.911637	0.988353	0.761799	0.843408	0.728838	0.664091	0.816715	0.81618	0.738071	0.816104	0.820796	0.815849	0.757525	0.614401	0.673274	0.858314	0.845006	0.941483	0.913307	1	0.964203	0.787282
Rectal.IgG.SA.m12.5_gp140_median	0.98365	0.951956	0.981636	0.975342	0.976287	0.940903	0.907898	0.910042	0.945801	0.908081	0.963493	0.749556	0.810032	0.715964	0.671882	0.798903	0.766908	0.692656	0.797901	0.80067	0.806464	0.811645	0.608698	0.647847	0.880349	0.84815	0.911458	0.874193	0.964203	1	0.762247
Rectal.IgG.SA.m12.5_V1V2_median	0.758526	0.754232	0.774865	0.756207	0.775264	0.719661	0.739337	0.730312	0.77441	0.79161	0.781421	0.879567	0.932215	0.839262	0.859308	0.95283	0.924524	0.883578	0.938258	0.950981	0.634534	0.679896	0.550652	0.625747	0.765081	0.793127	0.773962	0.737518	0.787282	0.762247	1

## Sheet: Rectal IgA Titers (12.5)
Assay	X1086C.gp140C_avi_m12.5	X1428_gp140C.avi.293F_m12.5	X620345_D11.gp120.avi.293F_m12.5	BJOX002_D11gp120.avi.293F_m12.5	C.CONSHIV1157ipd3N4_avi.gp120_m12.5	C.CONSHIV1157ipd3N4_avi.gp140_m12.5	CAP45_D11gp120.avi.293F_m12.5	Ce1176_D11gp120.avi.293F_m12.5	CH505.TF.delta371Ile.gp120_m12.5	CH505TF_D7gp120.avi.293F_m12.5	CO6980v0c22.gp145_m12.5	Con.S.gp140.CFI_m12.5	gp41_m12.5	gp70.92TH023.V1V2_m12.5	gp70.96ZM651.02.V1v2_m12.5	gp70.BJOX002000.03.2.V1V2_m12.5	gp70.CAP210.2.00.E8.V1V2_m12.5	gp70.Ce1086_B2.V1V2_m12.5	gp70.CM244.ec1.V1V2_m12.5	gp70.ConC.V1V2_m12.5	gp70.SHIV1157idp3N4.V3_m12.5	gp70_B.CaseA_V1_V2_m12.5	HxB2.new.8b.core.1420R_m12.5	HxB2.new.8b.core.6x.His_m12.5	SHIV1157ipd3N4.gp70.V1V2_m12.5	TV1c8.2_21.gp140C_avi_m12.5	YU2.gp120.old.core_m12.5	YU2.gp120.old.core.D368R_m12.5	Rectal.IgA.SA.m12.5_gp120_median	Rectal.IgA.SA.m12.5_gp140_median	Rectal.IgA.SA.m12.5_V1V2_median
X1086C.gp140C_avi_m12.5	1	0.658061	0.492646	0.528635	0.65499	0.7335	0.347652	0.637962	0.577143	0.572363	0.745671	0.792918	0.185183	0.466289	0.406273	0.545423	0.55346	0.535667	0.450781	0.480646	0.243369	0.490488	0.475111	0.156621	-0.0228081	0.318668	0.600624	0.558087	0.633411	0.829952	0.50649
X1428_gp140C.avi.293F_m12.5	0.658061	1	0.480778	0.633351	0.766344	0.737366	0.534668	0.693844	0.405026	0.420607	0.548037	0.604033	0.357948	0.62583	0.50272	0.715478	0.727191	0.628293	0.598335	0.663549	0.264719	0.597429	0.545074	0.318935	0.308272	0.426433	0.665199	0.643674	0.63956	0.69395	0.663408
X620345_D11.gp120.avi.293F_m12.5	0.492646	0.480778	1	0.623234	0.72839	0.57081	0.651935	0.674526	0.803201	0.859521	0.533651	0.3137	-0.0897478	0.648088	0.658783	0.561887	0.578143	0.63247	0.592541	0.593821	0.201891	0.508352	0.53058	-0.0922089	-0.0208804	0.136763	0.604097	0.657521	0.760045	0.392189	0.616667
BJOX002_D11gp120.avi.293F_m12.5	0.528635	0.633351	0.623234	1	0.763367	0.72301	0.746697	0.753939	0.519603	0.613871	0.420831	0.462391	0.0797732	0.522594	0.576275	0.546039	0.517635	0.463354	0.464294	0.502937	0.121174	0.369476	0.540482	0.333315	0.086735	0.402488	0.792547	0.707368	0.890221	0.56796	0.536932
C.CONSHIV1157ipd3N4_avi.gp120_m12.5	0.65499	0.766344	0.72839	0.763367	1	0.766523	0.622308	0.78373	0.582328	0.614936	0.540772	0.522007	0.196196	0.684319	0.639647	0.742275	0.781968	0.720242	0.67103	0.716232	0.369346	0.564523	0.618028	0.373106	0.270925	0.356516	0.747482	0.738243	0.826498	0.625019	0.716817
C.CONSHIV1157ipd3N4_avi.gp140_m12.5	0.7335	0.737366	0.57081	0.72301	0.766523	1	0.554205	0.729849	0.446493	0.491489	0.657921	0.660851	0.120672	0.478834	0.464871	0.52573	0.532761	0.497817	0.420305	0.465604	0.220335	0.474103	0.565138	0.290698	0.0397579	0.451959	0.698227	0.641813	0.755365	0.79846	0.488895
CAP45_D11gp120.avi.293F_m12.5	0.347652	0.534668	0.651935	0.746697	0.622308	0.554205	1	0.584183	0.56524	0.694156	0.511674	0.344476	-0.0085009	0.632532	0.614427	0.559839	0.529565	0.516946	0.497329	0.522016	0.325377	0.374812	0.495375	0.141137	0.242259	0.490875	0.605118	0.648304	0.76838	0.433106	0.551211
Ce1176_D11gp120.avi.293F_m12.5	0.637962	0.693844	0.674526	0.753939	0.78373	0.729849	0.584183	1	0.608412	0.674427	0.466075	0.365276	0.112148	0.654489	0.637501	0.655828	0.593505	0.601343	0.658446	0.677377	0.246358	0.596657	0.59847	0.233739	0.150214	0.240041	0.86996	0.834926	0.835245	0.546344	0.694913
CH505.TF.delta371Ile.gp120_m12.5	0.577143	0.405026	0.803201	0.519603	0.582328	0.446493	0.56524	0.608412	1	0.908303	0.558683	0.35906	-0.143675	0.680095	0.58282	0.598684	0.547019	0.587917	0.618694	0.633138	0.271047	0.567324	0.359209	-0.01752	-0.121483	0.175875	0.524828	0.598369	0.671179	0.456135	0.657442
CH505TF_D7gp120.avi.293F_m12.5	0.572363	0.420607	0.859521	0.613871	0.614936	0.491489	0.694156	0.674427	0.908303	1	0.609903	0.37089	-0.147684	0.685113	0.655033	0.577533	0.518027	0.581392	0.614163	0.612576	0.262126	0.520816	0.408836	-0.0908942	-0.120517	0.200801	0.605788	0.617618	0.749694	0.474323	0.645741
CO6980v0c22.gp145_m12.5	0.745671	0.548037	0.533651	0.420831	0.540772	0.657921	0.511674	0.466075	0.558683	0.609903	1	0.75751	0.136181	0.493496	0.470933	0.52243	0.526545	0.529486	0.450222	0.489739	0.294423	0.438589	0.375449	0.127522	-0.028202	0.469291	0.533456	0.419586	0.50539	0.772643	0.500567
Con.S.gp140.CFI_m12.5	0.792918	0.604033	0.3137	0.462391	0.522007	0.660851	0.344476	0.365276	0.35906	0.37089	0.75751	1	0.197904	0.314018	0.247789	0.378407	0.419324	0.367679	0.277312	0.315288	0.192673	0.277316	0.402816	0.239284	0.00531872	0.504973	0.446469	0.366311	0.491491	0.871788	0.332591
gp41_m12.5	0.185183	0.357948	-0.0897478	0.0797732	0.196196	0.120672	-0.0085009	0.112148	-0.143675	-0.147684	0.136181	0.197904	1	0.00476799	-0.0266942	0.205611	0.235664	0.171734	0.108189	0.133184	-0.185318	0.171994	0.186607	0.185184	0.466325	0.0821833	0.138866	0.042453	0.0401177	0.110247	0.119351
gp70.92TH023.V1V2_m12.5	0.466289	0.62583	0.648088	0.522594	0.684319	0.478834	0.632532	0.654489	0.680095	0.685113	0.493496	0.314018	0.00476799	1	0.87437	0.872178	0.801207	0.799528	0.874398	0.888937	0.453383	0.745941	0.375594	0.20741	0.24215	0.320616	0.599484	0.632894	0.627883	0.426706	0.925945
gp70.96ZM651.02.V1v2_m12.5	0.406273	0.50272	0.658783	0.576275	0.639647	0.464871	0.614427	0.637501	0.58282	0.655033	0.470933	0.247789	-0.0266942	0.87437	1	0.792497	0.723603	0.739036	0.809396	0.810184	0.374357	0.653721	0.387907	0.300446	0.2572	0.319183	0.660674	0.513842	0.611245	0.357043	0.846041
gp70.BJOX002000.03.2.V1V2_m12.5	0.545423	0.715478	0.561887	0.546039	0.742275	0.52573	0.559839	0.655828	0.598684	0.577533	0.52243	0.378407	0.205611	0.872178	0.792497	1	0.944427	0.896819	0.940222	0.961072	0.467543	0.731369	0.387635	0.393893	0.326881	0.350439	0.596031	0.545936	0.55709	0.463044	0.960733
gp70.CAP210.2.00.E8.V1V2_m12.5	0.55346	0.727191	0.578143	0.517635	0.781968	0.532761	0.529565	0.593505	0.547019	0.518027	0.526545	0.419324	0.235664	0.801207	0.723603	0.944427	1	0.886894	0.857589	0.903332	0.483814	0.700448	0.450748	0.376934	0.324872	0.349594	0.564103	0.526199	0.531608	0.487557	0.888839
gp70.Ce1086_B2.V1V2_m12.5	0.535667	0.628293	0.63247	0.463354	0.720242	0.497817	0.516946	0.601343	0.587917	0.581392	0.529486	0.367679	0.171734	0.799528	0.739036	0.896819	0.886894	1	0.916714	0.858207	0.416621	0.660462	0.500725	0.285289	0.372781	0.167686	0.49259	0.553594	0.54988	0.379791	0.880664
gp70.CM244.ec1.V1V2_m12.5	0.450781	0.598335	0.592541	0.464294	0.67103	0.420305	0.497329	0.658446	0.618694	0.614163	0.450222	0.277312	0.108189	0.874398	0.809396	0.940222	0.857589	0.916714	1	0.963951	0.389888	0.753003	0.370035	0.331146	0.28283	0.189302	0.55584	0.532472	0.536574	0.32071	0.963867
gp70.ConC.V1V2_m12.5	0.480646	0.663549	0.593821	0.502937	0.716232	0.465604	0.522016	0.677377	0.633138	0.612576	0.489739	0.315288	0.133184	0.888937	0.810184	0.961072	0.903332	0.858207	0.963951	1	0.411729	0.784015	0.351126	0.382426	0.238139	0.274326	0.624701	0.530931	0.552491	0.386998	0.979708
gp70.SHIV1157idp3N4.V3_m12.5	0.243369	0.264719	0.201891	0.121174	0.369346	0.220335	0.325377	0.246358	0.271047	0.262126	0.294423	0.192673	-0.185318	0.453383	0.374357	0.467543	0.483814	0.416621	0.389888	0.411729	1	0.297059	0.165233	0.185228	0.146172	0.378797	0.199066	0.259865	0.210729	0.327059	0.41658
gp70_B.CaseA_V1_V2_m12.5	0.490488	0.597429	0.508352	0.369476	0.564523	0.474103	0.374812	0.596657	0.567324	0.520816	0.438589	0.277316	0.171994	0.745941	0.653721	0.731369	0.700448	0.660462	0.753003	0.784015	0.297059	1	0.219439	0.185472	0.0274859	0.143432	0.55358	0.45629	0.428767	0.362988	0.780326
HxB2.new.8b.core.1420R_m12.5	0.475111	0.545074	0.53058	0.540482	0.618028	0.565138	0.495375	0.59847	0.359209	0.408836	0.375449	0.402816	0.186607	0.375594	0.387907	0.387635	0.450748	0.500725	0.370035	0.351126	0.165233	0.219439	1	0.0255136	0.380121	0.185296	0.578996	0.638327	0.636241	0.397775	0.353646
HxB2.new.8b.core.6x.His_m12.5	0.156621	0.318935	-0.0922089	0.333315	0.373106	0.290698	0.141137	0.233739	-0.01752	-0.0908942	0.127522	0.239284	0.185184	0.20741	0.300446	0.393893	0.376934	0.285289	0.331146	0.382426	0.185228	0.185472	0.0255136	1	0.301586	0.457461	0.296133	0.0417041	0.174501	0.278921	0.33683
SHIV1157ipd3N4.gp70.V1V2_m12.5	-0.0228081	0.308272	-0.0208804	0.086735	0.270925	0.0397579	0.242259	0.150214	-0.121483	-0.120517	-0.028202	0.00531872	0.466325	0.24215	0.2572	0.326881	0.324872	0.372781	0.28283	0.238139	0.146172	0.0274859	0.380121	0.301586	1	0.185585	0.124026	0.186647	0.078832	-0.0654048	0.255971
TV1c8.2_21.gp140C_avi_m12.5	0.318668	0.426433	0.136763	0.402488	0.356516	0.451959	0.490875	0.240041	0.175875	0.200801	0.469291	0.504973	0.0821833	0.320616	0.319183	0.350439	0.349594	0.167686	0.189302	0.274326	0.378797	0.143432	0.185296	0.457461	0.185585	1	0.347402	0.176306	0.299562	0.654429	0.282002
YU2.gp120.old.core_m12.5	0.600624	0.665199	0.604097	0.792547	0.747482	0.698227	0.605118	0.86996	0.524828	0.605788	0.533456	0.446469	0.138866	0.599484	0.660674	0.596031	0.564103	0.49259	0.55584	0.624701	0.199066	0.55358	0.578996	0.296133	0.124026	0.347402	1	0.715763	0.799266	0.570989	0.635915
YU2.gp120.old.core.D368R_m12.5	0.558087	0.643674	0.657521	0.707368	0.738243	0.641813	0.648304	0.834926	0.598369	0.617618	0.419586	0.366311	0.042453	0.632894	0.513842	0.545936	0.526199	0.553594	0.532472	0.530931	0.259865	0.45629	0.638327	0.0417041	0.186647	0.176306	0.715763	1	0.843203	0.479879	0.559484
Rectal.IgA.SA.m12.5_gp120_median	0.633411	0.63956	0.760045	0.890221	0.826498	0.755365	0.76838	0.835245	0.671179	0.749694	0.50539	0.491491	0.0401177	0.627883	0.611245	0.55709	0.531608	0.54988	0.536574	0.552491	0.210729	0.428767	0.636241	0.174501	0.078832	0.299562	0.799266	0.843203	1	0.594677	0.588526
Rectal.IgA.SA.m12.5_gp140_median	0.829952	0.69395	0.392189	0.56796	0.625019	0.79846	0.433106	0.546344	0.456135	0.474323	0.772643	0.871788	0.110247	0.426706	0.357043	0.463044	0.487557	0.379791	0.32071	0.386998	0.327059	0.362988	0.397775	0.278921	-0.0654048	0.654429	0.570989	0.479879	0.594677	1	0.416764
Rectal.IgA.SA.m12.5_V1V2_median	0.50649	0.663408	0.616667	0.536932	0.716817	0.488895	0.551211	0.694913	0.657442	0.645741	0.500567	0.332591	0.119351	0.925945	0.846041	0.960733	0.888839	0.880664	0.963867	0.979708	0.41658	0.780326	0.353646	0.33683	0.255971	0.282002	0.635915	0.559484	0.588526	0.416764	1

## Sheet: Rectal IgG epitope array
Probe	C4_p136-138_A.con	V5_p149-150_A.con	C5.1_p152-153_A.con	C5.2_p156-158_A.con	C5.3_p160-161_A.con	AVERY_p187-189_A.con	KE_p235-236_A.con	C1_p34-36_A.con	V2.1_p53-54_A.con	V2.2_p58-60_A.con	C2_p65-66_A.con	V3_p99-101_A.con	C4_p136-138_AE.A244	V5_p149-150_AE.A244	C5.1_p152-153_AE.A244	C5.2_p156-158_AE.A244	C5.3_p160-161_AE.A244	C1_p34-36_AE.A244	V2.1_p53-54_AE.A244	V2.2_p58-60_AE.A244	C2_p65-66_AE.A244	V3_p99-101_AE.A244	C4_p136-138_AE.con	V5_p149-150_AE.con	C5.1_p152-153_AE.con	C5.2_p156-158_AE.con	C5.3_p160-161_AE.con	AVERY_p187-189_AE.con	KE_p235-236_AE.con	C1_p34-36_AE.con	V2.1_p53-54_AE.con	V2.2_p58-60_AE.con	C2_p65-66_AE.con	V3_p99-101_AE.con	C4_p136-138_AE.TH023	V5_p149-150_AE.TH023	C5.1_p152-153_AE.TH023	C5.2_p156-158_AE.TH023	C5.3_p160-161_AE.TH023	C1_p34-36_AE.TH023	V2.1_p53-54_AE.TH023	V2.2_p58-60_AE.TH023	C2_p65-66_AE.TH023	V3_p99-101_AE.TH023	C4_p136-138_AG.con	V5_p149-150_AG.con	C5.1_p152-153_AG.con	C5.2_p156-158_AG.con	C5.3_p160-161_AG.con
C4_p136-138_A.con	1	0.222224	0.0525101	-0.218826	0.0292487	0.264866	0.17163	0.199554	-0.23553	-0.136559	-0.152305	0.177068	0.88184	-0.0197499	0.122212	-0.213916	0.00433285	0.204724	-0.0811123	-0.0208702	-0.200609	0.263953	0.774135	-0.0269933	-0.0658359	-0.240488	0.169948	0.315449	0.0991498	0.204724	-0.289863	-0.105661	-0.156692	0.263953	0.860834	0.052	-0.0658359	-0.240488	0.20774	0.204724	-0.0811123	-0.405987	-0.156692	0.295221	0.889642	0.222224	0.0525101	-0.202336	-0.192612
V5_p149-150_A.con	0.222224	1	0.14465	0.244733	0.351403	0.50424	0.172082	0.208191	0.0638694	0.0131879	0.252088	0.353388	0.173489	0.349773	0.113862	0.0377102	0.14996	0.207718	0.31032	0.0670401	0.249078	0.42152	0.0860588	0.182101	0.0126836	-0.0471447	0.30537	0.416291	0.19896	0.207718	0.0287942	0.129777	0.278254	0.42152	0.181578	0.182993	0.0126836	-0.0471447	0.258636	0.207718	0.31032	-0.263436	0.278254	0.460056	0.262727	1	0.14465	0.106684	0.0012413
C5.1_p152-153_A.con	0.0525101	0.14465	1	0.521723	0.327468	0.44868	0.28985	0.15648	0.469287	0.196686	0.493543	0.52455	-0.0399611	-0.00775787	0.708608	0.437111	0.294572	0.284851	0.462428	0.346547	0.639391	0.35497	-0.0941802	-0.0519822	0.912011	0.47611	0.195543	0.354969	0.304	0.284851	0.478346	-0.165599	0.633996	0.35497	-0.0702235	-0.118272	0.912011	0.47611	0.00850775	0.284851	0.462428	0.171528	0.633996	0.317982	0.0377075	0.14465	1	0.448148	0.195717
C5.2_p156-158_A.con	-0.218826	0.244733	0.521723	1	0.279714	0.417803	0.0873958	0.13383	0.633363	0.137937	0.307132	0.574932	-0.29565	0.0672328	0.225689	0.793319	0.30235	0.190142	0.408743	0.359242	0.48001	0.363977	-0.308643	0.0180761	0.580372	0.720998	0.107546	0.368143	0.206909	0.190142	0.575162	-0.150542	0.460609	0.363977	-0.336492	0.0119582	0.580372	0.720998	-0.0486565	0.190142	0.408743	0.382045	0.460609	0.363346	-0.282229	0.244733	0.521723	0.895417	0.171597
C5.3_p160-161_A.con	0.0292487	0.351403	0.327468	0.279714	1	0.400258	0.282223	0.359432	-0.0230307	0.363252	0.25255	0.450098	-0.032207	-0.107829	0.30481	0.241887	0.825808	0.344126	0.0544695	0.00603371	0.275521	0.4494	0.0627233	0.1166	0.319267	0.181696	0.857157	0.278137	0.40168	0.344126	-0.106186	0.295652	0.316347	0.4494	-0.0214664	0.0177794	0.319267	0.181696	0.673784	0.344126	0.0544695	-0.106146	0.316347	0.478652	0.107866	0.351403	0.327468	0.255758	0.607135
AVERY_p187-189_A.con	0.264866	0.50424	0.44868	0.417803	0.400258	1	0.189079	0.463207	0.256733	0.217712	0.44632	0.757466	0.211205	0.37188	0.415942	0.290222	0.326893	0.544373	0.32095	0.244302	0.546882	0.679639	0.231344	0.118825	0.399533	0.312333	0.357098	0.925962	0.330568	0.544373	0.125361	-0.209657	0.575498	0.679639	0.200462	0.100682	0.399533	0.312333	0.204711	0.544373	0.32095	-0.111881	0.575498	0.694533	0.200217	0.50424	0.44868	0.389786	0.232366
KE_p235-236_A.con	0.17163	0.172082	0.28985	0.0873958	0.282223	0.189079	1	0.453258	-0.0652964	0.101192	0.224172	0.339694	0.156747	0.0508451	0.326386	0.227708	0.280907	0.331907	0.00272428	-0.298114	0.11248	0.437307	0.149853	0.246185	0.159333	0.192216	0.323393	0.114586	0.553058	0.331907	-0.056937	0.00158382	0.211298	0.437307	0.195674	0.0227254	0.159333	0.192216	0.304811	0.331907	0.00272428	-0.252452	0.211298	0.464023	0.304066	0.172082	0.28985	0.1062	0.00409206
C1_p34-36_A.con	0.199554	0.208191	0.15648	0.13383	0.359432	0.463207	0.453258	1	-0.153881	0.113532	0.391208	0.425565	0.194048	0.24561	0.366301	0.00191106	0.448419	0.835365	0.0216501	-0.251122	0.294879	0.401275	0.237151	0.138435	0.140341	0.0219953	0.315376	0.398797	0.261578	0.835365	-0.185979	-0.237845	0.376359	0.401275	0.208116	0.0631828	0.140341	0.0219953	0.290203	0.835365	0.0216501	-0.150755	0.376359	0.425024	0.176999	0.208191	0.15648	0.137238	0.251288
V2.1_p53-54_A.con	-0.23553	0.0638694	0.469287	0.633363	-0.0230307	0.256733	-0.0652964	-0.153881	1	0.0148067	0.235986	0.420993	-0.30682	-0.0764016	0.102548	0.553448	0.00623794	-0.0133526	0.726286	0.553357	0.487139	0.246938	-0.278192	-0.270669	0.547862	0.587358	-0.120961	0.287636	0.131819	-0.0133526	0.932396	-0.171892	0.423868	0.246938	-0.344009	-0.327298	0.547862	0.587358	-0.250367	-0.0133526	0.726286	0.646022	0.423868	0.214486	-0.292287	0.0638694	0.469287	0.607581	0.102918
V2.2_p58-60_A.con	-0.136559	0.0131879	0.196686	0.137937	0.363252	0.217712	0.101192	0.113532	0.0148067	1	-0.0101392	0.0877013	-0.149618	-0.0389945	0.0414532	0.184136	0.223123	0.0776451	0.0639728	0.182977	0.101953	0.0598634	-0.039522	0.102593	0.143082	0.22726	0.321522	0.129882	0.357841	0.0776451	-0.0704569	0.243918	0.137423	0.0598634	-0.135231	-0.00934504	0.143082	0.22726	0.211406	0.0776451	0.0639728	0.0317497	0.137423	0.106842	-0.116522	0.0131879	0.196686	0.181612	0.140785
C2_p65-66_A.con	-0.152305	0.252088	0.493543	0.307132	0.25255	0.44632	0.224172	0.391208	0.235986	-0.0101392	1	0.539464	-0.228836	0.28684	0.695494	0.211864	0.353982	0.375062	0.228475	0.0705611	0.837899	0.314778	-0.155555	-0.0701373	0.546415	0.203254	0.187271	0.400158	0.18335	0.375062	0.181213	-0.272522	0.82386	0.314778	-0.206164	-0.0948432	0.546415	0.203254	0.135998	0.375062	0.228475	0.0849951	0.82386	0.35077	-0.0655173	0.252088	0.493543	0.228268	0.176697
V3_p99-101_A.con	0.177068	0.353388	0.52455	0.574932	0.450098	0.757466	0.339694	0.425565	0.420993	0.0877013	0.539464	1	0.103959	0.174719	0.443205	0.454075	0.416642	0.468729	0.367377	0.12224	0.586477	0.763557	0.119158	0.0619396	0.510338	0.443176	0.347062	0.764058	0.425007	0.468729	0.288006	-0.271384	0.640821	0.763557	0.0760325	0.0341228	0.510338	0.443176	0.265983	0.468729	0.367377	0.105891	0.640821	0.799723	0.175889	0.353388	0.52455	0.497698	0.246839
C4_p136-138_AE.A244	0.88184	0.173489	-0.0399611	-0.29565	-0.032207	0.211205	0.156747	0.194048	-0.30682	-0.149618	-0.228836	0.103959	1	-0.0307205	0.0092911	-0.303503	-0.105458	0.178706	-0.151329	-0.0999869	-0.294068	0.29857	0.835421	0.0390259	-0.184353	-0.252672	0.118743	0.245575	0.0533884	0.178706	-0.34113	0.024784	-0.248179	0.29857	0.984582	0.140659	-0.184353	-0.252672	0.195971	0.178706	-0.151329	-0.373681	-0.248179	0.308109	0.865594	0.173489	-0.0399611	-0.27842	-0.122194
V5_p149-150_AE.A244	-0.0197499	0.349773	-0.00775787	0.0672328	-0.107829	0.37188	0.0508451	0.24561	-0.0764016	-0.0389945	0.28684	0.174719	-0.0307205	1	0.178419	0.0198449	-0.147434	0.2052	0.10555	0.0181419	0.218822	0.0996148	-0.0546323	0.430321	-0.0410683	-0.0585707	-0.217732	0.310791	0.0311967	0.2052	-0.0429274	-0.239819	0.217467	0.0996148	-0.0335864	0.471482	-0.0410683	-0.0585707	-0.153761	0.2052	0.10555	-0.201515	0.217467	0.123736	-0.0156812	0.349773	-0.00775787	0.0604395	-0.195165
C5.1_p152-153_AE.A244	0.122212	0.113862	0.708608	0.225689	0.30481	0.415942	0.326386	0.366301	0.102548	0.0414532	0.695494	0.443205	0.0092911	0.178419	1	0.206563	0.327767	0.42304	0.215038	0.107803	0.666441	0.27852	0.0948761	-0.0904015	0.739731	0.242191	0.257372	0.359561	0.188126	0.42304	0.0997141	-0.313719	0.647734	0.27852	0.00334789	-0.0544482	0.739731	0.242191	0.177331	0.42304	0.215038	-0.0652222	0.647734	0.261037	0.16546	0.113862	0.708608	0.228442	0.0741148
C5.2_p156-158_AE.A244	-0.213916	0.0377102	0.437111	0.793319	0.241887	0.290222	0.227708	0.00191106	0.553448	0.184136	0.211864	0.454075	-0.303503	0.0198449	0.206563	1	0.226668	0.0679034	0.188766	0.21416	0.327879	0.234803	-0.231302	0.0606153	0.503146	0.87139	0.0842969	0.283071	0.27895	0.0679034	0.493359	-0.107499	0.347458	0.234803	-0.310361	-0.0451563	0.503146	0.87139	-0.132143	0.0679034	0.188766	0.291727	0.347458	0.274248	-0.188338	0.0377102	0.437111	0.794025	0.0958129
C5.3_p160-161_AE.A244	0.00433285	0.14996	0.294572	0.30235	0.825808	0.326893	0.280907	0.448419	0.00623794	0.223123	0.353982	0.416642	-0.105458	-0.147434	0.327767	0.226668	1	0.371661	0.00888121	-0.1371	0.365779	0.379686	0.0159925	0.0301149	0.31978	0.235692	0.741124	0.205765	0.368101	0.371661	-0.0722857	0.15039	0.410068	0.379686	-0.0830178	-0.0426358	0.31978	0.235692	0.632666	0.371661	0.00888121	-0.0436657	0.410068	0.408709	0.0929655	0.14996	0.294572	0.361504	0.596423
C1_p34-36_AE.A244	0.204724	0.207718	0.284851	0.190142	0.344126	0.544373	0.331907	0.835365	-0.0133526	0.0776451	0.375062	0.468729	0.178706	0.2052	0.42304	0.0679034	0.371661	1	0.128088	-0.16566	0.37757	0.441377	0.16534	0.0133451	0.297044	0.0349781	0.333959	0.496667	0.181608	1	-0.0793646	-0.243122	0.436648	0.441377	0.187137	-0.0119559	0.297044	0.0349781	0.280826	1	0.128088	-0.0889308	0.436648	0.424288	0.12917	0.207718	0.284851	0.179716	0.249616
V2.1_p53-54_AE.A244	-0.0811123	0.31032	0.462428	0.408743	0.0544695	0.32095	0.00272428	0.0216501	0.726286	0.0639728	0.228475	0.367377	-0.151329	0.10555	0.215038	0.188766	0.00888121	0.128088	1	0.414437	0.484617	0.319396	-0.180701	-0.161575	0.413928	0.239838	-0.0566621	0.349896	0.121066	0.128088	0.784531	-0.143906	0.430414	0.319396	-0.172466	-0.323794	0.413928	0.239838	-0.12521	0.128088	1	0.350682	0.430414	0.260604	-0.142932	0.31032	0.462428	0.315935	0.0607551
V2.2_p58-60_AE.A244	-0.0208702	0.0670401	0.346547	0.359242	0.00603371	0.244302	-0.298114	-0.251122	0.553357	0.182977	0.0705611	0.12224	-0.0999869	0.0181419	0.107803	0.21416	-0.1371	-0.16566	0.414437	1	0.208427	0.0299381	-0.0380972	-0.273587	0.382578	0.265898	-0.104688	0.254284	-0.118404	-0.16566	0.513244	-0.198881	0.0749769	0.0299381	-0.146799	-0.116022	0.382578	0.265898	-0.248768	-0.16566	0.414437	0.48763	0.0749769	-0.0133492	-0.134697	0.0670401	0.346547	0.356922	0.0540171
C2_p65-66_AE.A244	-0.200609	0.249078	0.639391	0.48001	0.275521	0.546882	0.11248	0.294879	0.487139	0.101953	0.837899	0.586477	-0.294068	0.218822	0.666441	0.327879	0.365779	0.37757	0.484617	0.208427	1	0.310891	-0.283025	-0.101162	0.700422	0.399557	0.107305	0.491861	0.115013	0.37757	0.427031	-0.334669	0.963259	0.310891	-0.29365	-0.122222	0.700422	0.399557	-0.0152538	0.37757	0.484617	0.197883	0.963259	0.327199	-0.183469	0.249078	0.639391	0.381162	0.268983
V3_p99-101_AE.A244	0.263953	0.42152	0.35497	0.363977	0.4494	0.679639	0.437307	0.401275	0.246938	0.0598634	0.314778	0.763557	0.29857	0.0996148	0.27852	0.234803	0.379686	0.441377	0.319396	0.0299381	0.310891	1	0.353179	0.25679	0.247518	0.181487	0.472766	0.662793	0.604064	0.441377	0.164295	0.0466096	0.393415	1	0.303729	0.0695115	0.247518	0.181487	0.461534	0.441377	0.319396	-0.0788382	0.393415	0.970226	0.303869	0.42152	0.35497	0.273713	0.218329
C4_p136-138_AE.con	0.774135	0.0860588	-0.0941802	-0.308643	0.0627233	0.231344	0.149853	0.237151	-0.278192	-0.039522	-0.155555	0.119158	0.835421	-0.0546323	0.0948761	-0.231302	0.0159925	0.16534	-0.180701	-0.0380972	-0.283025	0.353179	1	0.0603202	-0.154579	-0.164704	0.239374	0.290856	0.113069	0.16534	-0.356805	0.0200687	-0.243849	0.353179	0.851074	0.0453943	-0.154579	-0.164704	0.304568	0.16534	-0.180701	-0.433224	-0.243849	0.370343	0.829197	0.0860588	-0.0941802	-0.22932	-0.0930559
V5_p149-150_AE.con	-0.0269933	0.182101	-0.0519822	0.0180761	0.1166	0.118825	0.246185	0.138435	-0.270669	0.102593	-0.0701373	0.0619396	0.0390259	0.430321	-0.0904015	0.0606153	0.0301149	0.0133451	-0.161575	-0.273587	-0.101162	0.25679	0.0603202	1	-0.181431	0.0423332	0.0536862	0.152829	0.413879	0.0133451	-0.202152	0.164169	-0.00548915	0.25679	0.0738723	0.722356	-0.181431	0.0423332	0.103226	0.0133451	-0.161575	-0.387237	-0.00548915	0.250783	0.0529749	0.182101	-0.0519822	-0.0805663	-0.123602
C5.1_p152-153_AE.con	-0.0658359	0.0126836	0.912011	0.580372	0.319267	0.399533	0.159333	0.140341	0.547862	0.143082	0.546415	0.510338	-0.184353	-0.0410683	0.739731	0.503146	0.31978	0.297044	0.413928	0.382578	0.700422	0.247518	-0.154579	-0.181431	1	0.541003	0.161568	0.324636	0.137643	0.297044	0.50116	-0.262445	0.65129	0.247518	-0.234881	-0.173628	1	0.541003	-0.0518499	0.297044	0.413928	0.252371	0.65129	0.213759	-0.116998	0.0126836	0.912011	0.525664	0.279648
C5.2_p156-158_AE.con	-0.240488	-0.0471447	0.47611	0.720998	0.181696	0.312333	0.192216	0.0219953	0.587358	0.22726	0.203254	0.443176	-0.252672	-0.0585707	0.242191	0.87139	0.235692	0.0349781	0.239838	0.265898	0.399557	0.181487	-0.164704	0.0423332	0.541003	1	0.0178223	0.313454	0.2177	0.0349781	0.521579	-0.205121	0.389057	0.181487	-0.257984	-0.0380419	0.541003	1	-0.15309	0.0349781	0.239838	0.30037	0.389057	0.207819	-0.176222	-0.0471447	0.47611	0.752978	0.12737
C5.3_p160-161_AE.con	0.169948	0.30537	0.195543	0.107546	0.857157	0.357098	0.323393	0.315376	-0.120961	0.321522	0.187271	0.347062	0.118743	-0.217732	0.257372	0.0842969	0.741124	0.333959	-0.0566621	-0.104688	0.107305	0.472766	0.239374	0.0536862	0.161568	0.0178223	1	0.236768	0.489458	0.333959	-0.25325	0.396083	0.162182	0.472766	0.154927	-0.0672048	0.161568	0.0178223	0.890798	0.333959	-0.0566621	-0.222407	0.162182	0.478666	0.25602	0.30537	0.195543	0.146955	0.420948
AVERY_p187-189_AE.con	0.315449	0.416291	0.354969	0.368143	0.278137	0.925962	0.114586	0.398797	0.287636	0.129882	0.400158	0.764058	0.245575	0.310791	0.359561	0.283071	0.205765	0.496667	0.349896	0.254284	0.491861	0.662793	0.290856	0.152829	0.324636	0.313454	0.236768	1	0.31958	0.496667	0.164148	-0.311466	0.518966	0.662793	0.235608	0.144549	0.324636	0.313454	0.120879	0.496667	0.349896	-0.101052	0.518966	0.678495	0.231581	0.416291	0.354969	0.343881	0.115652
KE_p235-236_AE.con	0.0991498	0.19896	0.304	0.206909	0.40168	0.330568	0.553058	0.261578	0.131819	0.357841	0.18335	0.425007	0.0533884	0.0311967	0.188126	0.27895	0.368101	0.181608	0.121066	-0.118404	0.115013	0.604064	0.113069	0.413879	0.137643	0.2177	0.489458	0.31958	1	0.181608	0.125003	0.277382	0.24616	0.604064	0.0837198	0.140396	0.137643	0.2177	0.448395	0.181608	0.121066	-0.0146239	0.24616	0.591405	0.220563	0.19896	0.304	0.191562	0.0416972
C1_p34-36_AE.con	0.204724	0.207718	0.284851	0.190142	0.344126	0.544373	0.331907	0.835365	-0.0133526	0.0776451	0.375062	0.468729	0.178706	0.2052	0.42304	0.0679034	0.371661	1	0.128088	-0.16566	0.37757	0.441377	0.16534	0.0133451	0.297044	0.0349781	0.333959	0.496667	0.181608	1	-0.0793646	-0.243122	0.436648	0.441377	0.187137	-0.0119559	0.297044	0.0349781	0.280826	1	0.128088	-0.0889308	0.436648	0.424288	0.12917	0.207718	0.284851	0.179716	0.249616
V2.1_p53-54_AE.con	-0.289863	0.0287942	0.478346	0.575162	-0.106186	0.125361	-0.056937	-0.185979	0.932396	-0.0704569	0.181213	0.288006	-0.34113	-0.0429274	0.0997141	0.493359	-0.0722857	-0.0793646	0.784531	0.513244	0.427031	0.164295	-0.356805	-0.202152	0.50116	0.521579	-0.25325	0.164148	0.125003	-0.0793646	1	-0.157005	0.370052	0.164295	-0.3788	-0.30555	0.50116	0.521579	-0.370621	-0.0793646	0.784531	0.661806	0.370052	0.105234	-0.329957	0.0287942	0.478346	0.508818	0.0364852
V2.2_p58-60_AE.con	-0.105661	0.129777	-0.165599	-0.150542	0.295652	-0.209657	0.00158382	-0.237845	-0.171892	0.243918	-0.272522	-0.271384	0.024784	-0.239819	-0.313719	-0.107499	0.15039	-0.243122	-0.143906	-0.198881	-0.334669	0.0466096	0.0200687	0.164169	-0.262445	-0.205121	0.396083	-0.311466	0.277382	-0.243122	-0.157005	1	-0.276394	0.0466096	0.0586208	-0.0355009	-0.262445	-0.205121	0.450188	-0.243122	-0.143906	-0.0343788	-0.276394	0.067131	0.0518913	0.129777	-0.165599	-0.128107	0.143754
C2_p65-66_AE.con	-0.156692	0.278254	0.633996	0.460609	0.316347	0.575498	0.211298	0.376359	0.423868	0.137423	0.82386	0.640821	-0.248179	0.217467	0.647734	0.347458	0.410068	0.436648	0.430414	0.0749769	0.963259	0.393415	-0.243849	-0.00548915	0.65129	0.389057	0.162182	0.518966	0.24616	0.436648	0.370052	-0.276394	1	0.393415	-0.238965	-0.090798	0.65129	0.389057	0.0389049	0.436648	0.430414	0.152208	1	0.418459	-0.115769	0.278254	0.633996	0.341309	0.249679
V3_p99-101_AE.con	0.263953	0.42152	0.35497	0.363977	0.4494	0.679639	0.437307	0.401275	0.246938	0.0598634	0.314778	0.763557	0.29857	0.0996148	0.27852	0.234803	0.379686	0.441377	0.319396	0.0299381	0.310891	1	0.353179	0.25679	0.247518	0.181487	0.472766	0.662793	0.604064	0.441377	0.164295	0.0466096	0.393415	1	0.303729	0.0695115	0.247518	0.181487	0.461534	0.441377	0.319396	-0.0788382	0.393415	0.970226	0.303869	0.42152	0.35497	0.273713	0.218329
C4_p136-138_AE.TH023	0.860834	0.181578	-0.0702235	-0.336492	-0.0214664	0.200462	0.195674	0.208116	-0.344009	-0.135231	-0.206164	0.0760325	0.984582	-0.0335864	0.00334789	-0.310361	-0.0830178	0.187137	-0.172466	-0.146799	-0.29365	0.303729	0.851074	0.0738723	-0.234881	-0.257984	0.154927	0.235608	0.0837198	0.187137	-0.3788	0.0586208	-0.238965	0.303729	1	0.123091	-0.234881	-0.257984	0.238521	0.187137	-0.172466	-0.415802	-0.238965	0.317987	0.882741	0.181578	-0.0702235	-0.316059	-0.161898
V5_p149-150_AE.TH023	0.052	0.182993	-0.118272	0.0119582	0.0177794	0.100682	0.0227254	0.0631828	-0.327298	-0.00934504	-0.0948432	0.0341228	0.140659	0.471482	-0.0544482	-0.0451563	-0.0426358	-0.0119559	-0.323794	-0.116022	-0.122222	0.0695115	0.0453943	0.722356	-0.173628	-0.0380419	-0.0672048	0.144549	0.140396	-0.0119559	-0.30555	-0.0355009	-0.090798	0.0695115	0.123091	1	-0.173628	-0.0380419	0.0135791	-0.0119559	-0.323794	-0.350632	-0.090798	0.0772678	0.0762633	0.182993	-0.118272	-0.0218437	-0.117658
C5.1_p152-153_AE.TH023	-0.0658359	0.0126836	0.912011	0.580372	0.319267	0.399533	0.159333	0.140341	0.547862	0.143082	0.546415	0.510338	-0.184353	-0.0410683	0.739731	0.503146	0.31978	0.297044	0.413928	0.382578	0.700422	0.247518	-0.154579	-0.181431	1	0.541003	0.161568	0.324636	0.137643	0.297044	0.50116	-0.262445	0.65129	0.247518	-0.234881	-0.173628	1	0.541003	-0.0518499	0.297044	0.413928	0.252371	0.65129	0.213759	-0.116998	0.0126836	0.912011	0.525664	0.279648
C5.2_p156-158_AE.TH023	-0.240488	-0.0471447	0.47611	0.720998	0.181696	0.312333	0.192216	0.0219953	0.587358	0.22726	0.203254	0.443176	-0.252672	-0.0585707	0.242191	0.87139	0.235692	0.0349781	0.239838	0.265898	0.399557	0.181487	-0.164704	0.0423332	0.541003	1	0.0178223	0.313454	0.2177	0.0349781	0.521579	-0.205121	0.389057	0.181487	-0.257984	-0.0380419	0.541003	1	-0.15309	0.0349781	0.239838	0.30037	0.389057	0.207819	-0.176222	-0.0471447	0.47611	0.752978	0.12737
C5.3_p160-161_AE.TH023	0.20774	0.258636	0.00850775	-0.0486565	0.673784	0.204711	0.304811	0.290203	-0.250367	0.211406	0.135998	0.265983	0.195971	-0.153761	0.177331	-0.132143	0.632666	0.280826	-0.12521	-0.248768	-0.0152538	0.461534	0.304568	0.103226	-0.0518499	-0.15309	0.890798	0.120879	0.448395	0.280826	-0.370621	0.450188	0.0389049	0.461534	0.238521	0.0135791	-0.0518499	-0.15309	1	0.280826	-0.12521	-0.285152	0.0389049	0.47335	0.303593	0.258636	0.00850775	0.0153192	0.224843
C1_p34-36_AE.TH023	0.204724	0.207718	0.284851	0.190142	0.344126	0.544373	0.331907	0.835365	-0.0133526	0.0776451	0.375062	0.468729	0.178706	0.2052	0.42304	0.0679034	0.371661	1	0.128088	-0.16566	0.37757	0.441377	0.16534	0.0133451	0.297044	0.0349781	0.333959	0.496667	0.181608	1	-0.0793646	-0.243122	0.436648	0.441377	0.187137	-0.0119559	0.297044	0.0349781	0.280826	1	0.128088	-0.0889308	0.436648	0.424288	0.12917	0.207718	0.284851	0.179716	0.249616
V2.1_p53-54_AE.TH023	-0.0811123	0.31032	0.462428	0.408743	0.0544695	0.32095	0.00272428	0.0216501	0.726286	0.0639728	0.228475	0.367377	-0.151329	0.10555	0.215038	0.188766	0.00888121	0.128088	1	0.414437	0.484617	0.319396	-0.180701	-0.161575	0.413928	0.239838	-0.0566621	0.349896	0.121066	0.128088	0.784531	-0.143906	0.430414	0.319396	-0.172466	-0.323794	0.413928	0.239838	-0.12521	0.128088	1	0.350682	0.430414	0.260604	-0.142932	0.31032	0.462428	0.315935	0.0607551
V2.2_p58-60_AE.TH023	-0.405987	-0.263436	0.171528	0.382045	-0.106146	-0.111881	-0.252452	-0.150755	0.646022	0.0317497	0.0849951	0.105891	-0.373681	-0.201515	-0.0652222	0.291727	-0.0436657	-0.0889308	0.350682	0.48763	0.197883	-0.0788382	-0.433224	-0.387237	0.252371	0.30037	-0.222407	-0.101052	-0.0146239	-0.0889308	0.661806	-0.0343788	0.152208	-0.0788382	-0.415802	-0.350632	0.252371	0.30037	-0.285152	-0.0889308	0.350682	1	0.152208	-0.12178	-0.430906	-0.263436	0.171528	0.385628	0.112733
C2_p65-66_AE.TH023	-0.156692	0.278254	0.633996	0.460609	0.316347	0.575498	0.211298	0.376359	0.423868	0.137423	0.82386	0.640821	-0.248179	0.217467	0.647734	0.347458	0.410068	0.436648	0.430414	0.0749769	0.963259	0.393415	-0.243849	-0.00548915	0.65129	0.389057	0.162182	0.518966	0.24616	0.436648	0.370052	-0.276394	1	0.393415	-0.238965	-0.090798	0.65129	0.389057	0.0389049	0.436648	0.430414	0.152208	1	0.418459	-0.115769	0.278254	0.633996	0.341309	0.249679
V3_p99-101_AE.TH023	0.295221	0.460056	0.317982	0.363346	0.478652	0.694533	0.464023	0.425024	0.214486	0.106842	0.35077	0.799723	0.308109	0.123736	0.261037	0.274248	0.408709	0.424288	0.260604	-0.0133492	0.327199	0.970226	0.370343	0.250783	0.213759	0.207819	0.478666	0.678495	0.591405	0.424288	0.105234	0.067131	0.418459	0.970226	0.317987	0.0772678	0.213759	0.207819	0.47335	0.424288	0.260604	-0.12178	0.418459	1	0.351443	0.460056	0.317982	0.288734	0.209411
C4_p136-138_AG.con	0.889642	0.262727	0.0377075	-0.282229	0.107866	0.200217	0.304066	0.176999	-0.292287	-0.116522	-0.0655173	0.175889	0.865594	-0.0156812	0.16546	-0.188338	0.0929655	0.12917	-0.142932	-0.134697	-0.183469	0.303869	0.829197	0.0529749	-0.116998	-0.176222	0.25602	0.231581	0.220563	0.12917	-0.329957	0.0518913	-0.115769	0.303869	0.882741	0.0762633	-0.116998	-0.176222	0.303593	0.12917	-0.142932	-0.430906	-0.115769	0.351443	1	0.262727	0.0377075	-0.231284	-0.136167
V5_p149-150_AG.con	0.222224	1	0.14465	0.244733	0.351403	0.50424	0.172082	0.208191	0.0638694	0.0131879	0.252088	0.353388	0.173489	0.349773	0.113862	0.0377102	0.14996	0.207718	0.31032	0.0670401	0.249078	0.42152	0.0860588	0.182101	0.0126836	-0.0471447	0.30537	0.416291	0.19896	0.207718	0.0287942	0.129777	0.278254	0.42152	0.181578	0.182993	0.0126836	-0.0471447	0.258636	0.207718	0.31032	-0.263436	0.278254	0.460056	0.262727	1	0.14465	0.106684	0.0012413
C5.1_p152-153_AG.con	0.0525101	0.14465	1	0.521723	0.327468	0.44868	0.28985	0.15648	0.469287	0.196686	0.493543	0.52455	-0.0399611	-0.00775787	0.708608	0.437111	0.294572	0.284851	0.462428	0.346547	0.639391	0.35497	-0.0941802	-0.0519822	0.912011	0.47611	0.195543	0.354969	0.304	0.284851	0.478346	-0.165599	0.633996	0.35497	-0.0702235	-0.118272	0.912011	0.47611	0.00850775	0.284851	0.462428	0.171528	0.633996	0.317982	0.0377075	0.14465	1	0.448148	0.195717
C5.2_p156-158_AG.con	-0.202336	0.106684	0.448148	0.895417	0.255758	0.389786	0.1062	0.137238	0.607581	0.181612	0.228268	0.497698	-0.27842	0.0604395	0.228442	0.794025	0.361504	0.179716	0.315935	0.356922	0.381162	0.273713	-0.22932	-0.0805663	0.525664	0.752978	0.146955	0.343881	0.191562	0.179716	0.508818	-0.128107	0.341309	0.273713	-0.316059	-0.0218437	0.525664	0.752978	0.0153192	0.179716	0.315935	0.385628	0.341309	0.288734	-0.231284	0.106684	0.448148	1	0.205267
C5.3_p160-161_AG.con	-0.192612	0.0012413	0.195717	0.171597	0.607135	0.232366	0.00409206	0.251288	0.102918	0.140785	0.176697	0.246839	-0.122194	-0.195165	0.0741148	0.0958129	0.596423	0.249616	0.0607551	0.0540171	0.268983	0.218329	-0.0930559	-0.123602	0.279648	0.12737	0.420948	0.115652	0.0416972	0.249616	0.0364852	0.143754	0.249679	0.218329	-0.161898	-0.117658	0.279648	0.12737	0.224843	0.249616	0.0607551	0.112733	0.249679	0.209411	-0.136167	0.0012413	0.195717	0.205267	1
AVERY_p187-189_AG.con	0.269417	0.465416	0.496463	0.460096	0.418017	0.908028	0.237102	0.501084	0.182528	0.16744	0.457117	0.7345	0.195837	0.292738	0.460188	0.329957	0.337636	0.634515	0.255685	0.19248	0.551811	0.598842	0.144188	0.0272874	0.438609	0.308075	0.33681	0.836791	0.243788	0.634515	0.0479484	-0.245527	0.554537	0.598842	0.191482	0.0346685	0.438609	0.308075	0.184784	0.634515	0.255685	-0.105758	0.554537	0.621445	0.188464	0.465416	0.496463	0.429717	0.281059
KE_p235-236_AG.con	0.233489	0.177839	0.12369	0.0826965	0.463375	0.311985	0.365329	0.240801	-0.0547763	0.330245	0.167915	0.342845	0.200447	-0.0207239	0.237695	0.143116	0.396908	0.164697	-0.0453308	-0.142472	0.0930842	0.589948	0.310313	0.326917	0.0494025	0.0873092	0.597784	0.311604	0.790178	0.164697	-0.123622	0.400118	0.196119	0.589948	0.227238	0.101403	0.0494025	0.0873092	0.62564	0.164697	-0.0453308	-0.141908	0.196119	0.610444	0.31616	0.177839	0.12369	0.0799012	0.00986257
C1_p34-36_AG.con	0.271112	0.20632	0.358335	0.156608	0.404669	0.59348	0.368123	0.797517	-0.0507206	0.185696	0.382934	0.469703	0.236784	0.165856	0.466781	0.0556513	0.3952	0.956901	0.0775209	-0.0889175	0.372464	0.410739	0.221017	-0.0127824	0.359368	0.0591422	0.418379	0.510986	0.172719	0.956901	-0.142483	-0.214294	0.41108	0.410739	0.246212	-0.0104539	0.359368	0.0591422	0.338507	0.956901	0.0775209	-0.157631	0.41108	0.410038	0.182615	0.20632	0.358335	0.167772	0.270212
V2.1_p53-54_AG.con	-0.250092	0.056721	0.567046	0.683255	-0.0684729	0.250808	0.00701707	-0.146104	0.953291	-0.0239359	0.288642	0.422678	-0.340878	0.00168243	0.229327	0.606381	-0.0109046	-0.0412922	0.730306	0.565083	0.511125	0.217516	-0.311377	-0.194305	0.617022	0.664686	-0.19755	0.290694	0.140501	-0.0412922	0.942516	-0.275943	0.438403	0.217516	-0.378889	-0.238266	0.617022	0.664686	-0.318196	-0.0412922	0.730306	0.578847	0.438403	0.176741	-0.291178	0.056721	0.567046	0.666097	0.0328309
V2.2_p58-60_AG.con	-0.255101	-0.0883947	0.137145	0.0733251	0.0354661	-0.000235037	0.200424	-0.13319	0.165131	0.444619	-0.0944096	-0.0338654	-0.266016	-0.138082	-0.193994	0.084658	0.0782029	-0.0655892	0.23813	0.0239694	0.0200684	0.0517877	-0.319708	-0.00658634	0.0288846	0.0730241	0.105203	-0.0846073	0.293626	-0.0655892	0.181549	0.219546	0.0552506	0.0517877	-0.247768	-0.117457	0.0288846	0.0730241	0.0189309	-0.0655892	0.23813	0.105323	0.0552506	0.00551658	-0.232765	-0.0883947	0.137145	0.0352402	0.183887
C2_p65-66_AG.con	-0.152305	0.252088	0.493543	0.307132	0.25255	0.44632	0.224172	0.391208	0.235986	-0.0101392	1	0.539464	-0.228836	0.28684	0.695494	0.211864	0.353982	0.375062	0.228475	0.0705611	0.837899	0.314778	-0.155555	-0.0701373	0.546415	0.203254	0.187271	0.400158	0.18335	0.375062	0.181213	-0.272522	0.82386	0.314778	-0.206164	-0.0948432	0.546415	0.203254	0.135998	0.375062	0.228475	0.0849951	0.82386	0.35077	-0.0655173	0.252088	0.493543	0.228268	0.176697
V3_p99-101_AG.con	0.228383	0.407425	0.513625	0.515281	0.457287	0.762382	0.338255	0.397905	0.359824	0.0888699	0.530896	0.973392	0.148228	0.183093	0.438964	0.388234	0.410584	0.446298	0.343809	0.110624	0.556216	0.793905	0.135328	0.0725845	0.475731	0.357627	0.374935	0.750734	0.476456	0.446298	0.226068	-0.221771	0.619087	0.793905	0.116693	0.0454961	0.475731	0.357627	0.305894	0.446298	0.343809	0.0686323	0.619087	0.822825	0.227914	0.407425	0.513625	0.426904	0.252694
C4_p136-138_B.con	0.522611	0.100033	-0.00461203	-0.173165	-0.0156825	-0.00710403	0.190759	-0.062347	-0.209165	-0.0306861	-0.0743285	0.0135954	0.52191	-0.0903603	0.0888541	-0.106741	0.0161628	-0.239745	-0.21843	0.134106	-0.191133	0.140774	0.575336	0.111466	-0.0689208	-0.0212888	0.0636101	0.0179872	0.101957	-0.239745	-0.264097	-0.0325205	-0.206237	0.140774	0.53198	0.187722	-0.0689208	-0.0212888	0.0998637	-0.239745	-0.21843	-0.228465	-0.206237	0.155985	0.661205	0.100033	-0.00461203	-0.116278	-0.188829
V5_p149-150_B.con	0.141388	0.805092	0.0577738	0.0562762	0.204272	0.410497	0.0471661	0.134894	-0.0555194	-0.0927814	0.10073	0.108077	0.268506	0.413916	-0.0163356	-0.11055	-0.00130578	0.176218	0.223466	0.00559369	0.0864548	0.325056	0.121151	0.257022	-0.0980002	-0.150918	0.202968	0.307036	0.0571181	0.176218	-0.0535303	0.175012	0.10741	0.325056	0.27941	0.225963	-0.0980002	-0.150918	0.162964	0.176218	0.223466	-0.326763	0.10741	0.311222	0.200799	0.805092	0.0577738	-0.0409395	0.064919
C5.1_p152-153_B.con	0.0525101	0.14465	1	0.521723	0.327468	0.44868	0.28985	0.15648	0.469287	0.196686	0.493543	0.52455	-0.0399611	-0.00775787	0.708608	0.437111	0.294572	0.284851	0.462428	0.346547	0.639391	0.35497	-0.0941802	-0.0519822	0.912011	0.47611	0.195543	0.354969	0.304	0.284851	0.478346	-0.165599	0.633996	0.35497	-0.0702235	-0.118272	0.912011	0.47611	0.00850775	0.284851	0.462428	0.171528	0.633996	0.317982	0.0377075	0.14465	1	0.448148	0.195717
C5.2_p156-158_B.con	-0.193268	0.167098	0.549314	0.946369	0.195374	0.370386	0.120211	0.0926305	0.634171	0.104014	0.280734	0.520785	-0.25686	0.103898	0.26466	0.83176	0.220499	0.165342	0.386687	0.343101	0.431312	0.27383	-0.299589	-0.00889216	0.59903	0.75983	0.0187654	0.342501	0.216949	0.165342	0.593411	-0.15671	0.406519	0.27383	-0.29721	0.022367	0.59903	0.75983	-0.129146	0.165342	0.386687	0.375718	0.406519	0.270806	-0.238094	0.167098	0.549314	0.910612	0.129722
C5.3_p160-161_B.con	-0.0115027	0.0234012	0.13987	0.328447	0.457429	0.164021	-0.0994871	0.0465546	0.362923	-0.0501637	0.0610904	0.339083	-0.0190616	-0.39249	0.0102276	0.289203	0.394302	0.0396039	0.163653	0.22997	0.200081	0.196346	-0.0110765	-0.340061	0.264195	0.29931	0.291755	0.193309	0.032046	0.0396039	0.278062	-0.018672	0.154676	0.196346	-0.0644518	-0.299319	0.264195	0.29931	0.0896856	0.0396039	0.163653	0.297347	0.154676	0.203464	-0.0131289	0.0234012	0.13987	0.29902	0.575186
AVERY_p187-189_B.con	0.264866	0.50424	0.44868	0.417803	0.400258	1	0.189079	0.463207	0.256733	0.217712	0.44632	0.757466	0.211205	0.37188	0.415942	0.290222	0.326893	0.544373	0.32095	0.244302	0.546882	0.679639	0.231344	0.118825	0.399533	0.312333	0.357098	0.925962	0.330568	0.544373	0.125361	-0.209657	0.575498	0.679639	0.200462	0.100682	0.399533	0.312333	0.204711	0.544373	0.32095	-0.111881	0.575498	0.694533	0.200217	0.50424	0.44868	0.389786	0.232366
KE_p235-236_B.con	0.265919	0.122187	-0.16087	-0.282098	0.205605	-0.126136	0.423551	0.146156	-0.430144	-0.169163	-0.224768	-0.049703	0.292913	-0.0720605	-0.0895068	-0.0860973	0.125783	0.127565	-0.310855	-0.560829	-0.321158	0.154786	0.276952	0.280824	-0.284489	-0.193184	0.260791	-0.143186	0.195823	0.127565	-0.401168	0.372168	-0.182407	0.154786	0.33392	0.118266	-0.284489	-0.193184	0.376692	0.127565	-0.310855	-0.423369	-0.182407	0.210415	0.343524	0.122187	-0.16087	-0.319753	-0.0903035
C1_p34-36_B.con	0.271112	0.20632	0.358335	0.156608	0.404669	0.59348	0.368123	0.797517	-0.0507206	0.185696	0.382934	0.469703	0.236784	0.165856	0.466781	0.0556513	0.3952	0.956901	0.0775209	-0.0889175	0.372464	0.410739	0.221017	-0.0127824	0.359368	0.0591422	0.418379	0.510986	0.172719	0.956901	-0.142483	-0.214294	0.41108	0.410739	0.246212	-0.0104539	0.359368	0.0591422	0.338507	0.956901	0.0775209	-0.157631	0.41108	0.410038	0.182615	0.20632	0.358335	0.167772	0.270212
V2.1_p53-54_B.con	-0.338506	0.0694836	0.535743	0.597014	-0.013794	0.18985	-0.111175	-0.223528	0.885829	0.0240194	0.261712	0.339207	-0.413812	-0.0723205	0.216282	0.465622	0.030174	-0.0706803	0.791772	0.513791	0.51134	0.202969	-0.363379	-0.224792	0.568443	0.54593	-0.101989	0.227696	0.151749	-0.0706803	0.903209	-0.174387	0.433237	0.202969	-0.445555	-0.298751	0.568443	0.54593	-0.200546	-0.0706803	0.791772	0.54124	0.433237	0.119818	-0.360958	0.0694836	0.535743	0.550487	0.0938152
V2.2_p58-60_B.con	-0.0582837	-0.244402	-0.174894	-0.113947	-0.185336	-0.0526171	-0.314691	-0.243353	0.108148	-0.340704	-0.0588898	-0.133155	-0.0425765	-0.059641	-0.0787469	-0.136062	-0.0741609	-0.0497206	-0.0234887	0.235665	-0.069011	-0.185816	-0.103959	-0.511901	-0.0756161	-0.164824	-0.094285	-0.0215294	-0.371344	-0.0497206	0.0645861	-0.139473	-0.171669	-0.185816	-0.0499832	-0.181628	-0.0756161	-0.164824	-0.0725347	-0.0497206	-0.0234887	0.267004	-0.171669	-0.234455	-0.158672	-0.244402	-0.174894	0.0392585	0.029352
C2_p65-66_B.con	-0.109181	0.247885	0.522927	0.289677	0.291568	0.499077	0.284425	0.441669	0.217694	-0.0192651	0.95359	0.585857	-0.173412	0.312985	0.702611	0.192786	0.440958	0.471036	0.235543	0.0406284	0.820468	0.395121	-0.131226	-0.0289949	0.553871	0.203328	0.21654	0.452973	0.238711	0.471036	0.173357	-0.306374	0.829605	0.395121	-0.152944	-0.0251209	0.553871	0.203328	0.171251	0.471036	0.235543	0.0817697	0.829605	0.40897	-0.0267086	0.247885	0.522927	0.243458	0.227639
V3_p99-101_B.con	0.0917296	0.38603	0.483439	0.631654	0.435013	0.721027	0.299712	0.389588	0.431979	0.138137	0.511244	0.899271	0.025267	0.144329	0.326887	0.493564	0.460895	0.401022	0.39318	0.135434	0.611705	0.752575	-0.0044358	0.170407	0.419236	0.478241	0.329711	0.718438	0.489393	0.401022	0.337917	-0.18399	0.674368	0.752575	0.0259158	0.0292718	0.419236	0.478241	0.233871	0.401022	0.39318	0.200441	0.674368	0.775024	0.0872581	0.38603	0.483439	0.507489	0.218105
C4_p136-138_B.MN	0.595126	0.0541204	-0.195275	-0.35426	-0.281748	0.0758544	0.0969288	0.198761	-0.271458	-0.357929	-0.0812505	-0.0781478	0.652567	0.152228	0.106587	-0.365006	-0.240431	0.104699	-0.17138	0.0371554	-0.264093	0.143472	0.78041	-0.027777	-0.213763	-0.284599	-0.0822947	0.118613	-0.163354	0.104699	-0.319456	-0.223198	-0.30507	0.143472	0.660649	0.050015	-0.213763	-0.284599	0.0488076	0.104699	-0.17138	-0.387962	-0.30507	0.121458	0.611578	0.0541204	-0.195275	-0.244787	-0.209173
V5_p149-150_B.MN	0.0390259	0.640277	-0.0305275	0.0996538	0.153156	0.358506	0.0270883	0.162452	-0.0633649	-0.172352	0.151961	0.138219	0.106478	0.435778	-0.046331	-0.0651821	0.05931	0.206577	0.102968	-0.0509436	0.151404	0.244676	-0.0245069	0.254907	-0.058668	-0.118556	0.103122	0.274459	-0.0557137	0.206577	-0.0693983	-0.0741493	0.179816	0.244676	0.0884586	0.368164	-0.058668	-0.118556	0.0590887	0.206577	0.102968	-0.293785	0.179816	0.235373	0.026877	0.640277	-0.0305275	-0.0641056	0.130304
C5.1_p152-153_B.MN	0.0707303	0.153908	0.949944	0.464799	0.322719	0.441381	0.305363	0.15828	0.361442	0.26659	0.479837	0.523189	-0.0258453	0.0349574	0.704388	0.454413	0.228289	0.287646	0.372145	0.293511	0.609043	0.328245	-0.0669912	0.00218755	0.850463	0.467939	0.191138	0.369151	0.298573	0.287646	0.365933	-0.245526	0.624983	0.328245	-0.0547196	-0.061724	0.850463	0.467939	-0.0125072	0.287646	0.372145	0.070806	0.624983	0.302158	0.0571566	0.153908	0.949944	0.358162	0.138467
C5.2_p156-158_B.MN	-0.0657301	0.152107	0.360657	0.831248	0.0834445	0.333985	0.0396971	0.0302667	0.629471	-0.071131	0.107761	0.445287	-0.144193	0.110235	0.141638	0.76192	0.103977	0.0877572	0.37532	0.463147	0.30611	0.219178	-0.20848	-0.0923913	0.430967	0.725856	-0.105596	0.344003	0.0325285	0.0877572	0.586521	-0.279003	0.256995	0.219178	-0.187358	0.0107861	0.430967	0.725856	-0.225187	0.0877572	0.37532	0.408029	0.256995	0.218292	-0.152252	0.152107	0.360657	0.819315	0.0437029
C5.3_p160-161_B.MN	-0.125121	0.0797376	0.297015	0.538089	0.424602	0.205682	-0.0211505	0.0605331	0.552867	-0.121492	0.153835	0.412889	-0.187974	-0.279882	0.019424	0.498972	0.432169	0.0330234	0.302506	0.275893	0.307428	0.191929	-0.171325	-0.224428	0.38718	0.491151	0.193792	0.200783	0.0945035	0.0330234	0.527915	-0.0154518	0.292842	0.191929	-0.232292	-0.311263	0.38718	0.491151	-0.0385955	0.0330234	0.302506	0.441478	0.292842	0.188935	-0.113937	0.0797376	0.297015	0.498476	0.56895
C1_p34-36_B.MN	0.271112	0.20632	0.358335	0.156608	0.404669	0.59348	0.368123	0.797517	-0.0507206	0.185696	0.382934	0.469703	0.236784	0.165856	0.466781	0.0556513	0.3952	0.956901	0.0775209	-0.0889175	0.372464	0.410739	0.221017	-0.0127824	0.359368	0.0591422	0.418379	0.510986	0.172719	0.956901	-0.142483	-0.214294	0.41108	0.410739	0.246212	-0.0104539	0.359368	0.0591422	0.338507	0.956901	0.0775209	-0.157631	0.41108	0.410038	0.182615	0.20632	0.358335	0.167772	0.270212
V2.1_p53-54_B.MN	-0.201492	-0.0367737	0.38609	0.402274	0.0532065	0.0976827	-0.118997	-0.287155	0.53441	0.0576107	0.149588	0.199135	-0.313201	-0.0548418	0.284699	0.401939	-0.0295162	-0.147245	0.469362	0.518454	0.307443	-0.0720926	-0.265703	-0.328319	0.455381	0.459102	-0.0354413	0.116234	-0.146606	-0.147245	0.499298	-0.180243	0.179028	-0.0720926	-0.322727	-0.267989	0.455381	0.459102	-0.0749911	-0.147245	0.469362	0.34103	0.179028	-0.115051	-0.278313	-0.0367737	0.38609	0.430783	0.01928
V2.2_p58-60_B.MN	0.0667834	0.180095	-0.042297	-0.0497392	0.0445944	0.14072	-0.101235	-0.0461097	0.0624608	0.0493342	0.00586278	-0.0519161	0.0791131	-0.103258	-0.0168257	-0.177605	-0.00537193	-0.0189797	0.141331	0.355977	-0.0457742	0.116313	0.19762	-0.358745	-0.0226188	-0.166708	0.0866501	0.123179	-0.134062	-0.0189797	0.0204011	0.0473607	-0.140292	0.116313	0.0898772	-0.297197	-0.0226188	-0.166708	0.0949553	-0.0189797	0.141331	-0.00711204	-0.140292	0.0831266	0.0423044	0.180095	-0.042297	0.0438626	0.0665042
C2_p65-66_B.MN	-0.141655	0.312174	0.629818	0.36091	0.29441	0.504845	0.314326	0.358284	0.331874	0.0604712	0.880966	0.601187	-0.219584	0.2454	0.640244	0.257565	0.397214	0.400251	0.357235	0.0617141	0.856351	0.402865	-0.256995	0.0655637	0.596534	0.294781	0.171564	0.456441	0.341497	0.400251	0.32338	-0.246876	0.895854	0.402865	-0.19754	-0.0186881	0.596534	0.294781	0.0816903	0.400251	0.357235	0.14456	0.895854	0.414688	-0.0785208	0.312174	0.629818	0.234373	0.178792
V3_p99-101_B.MN	-0.109351	0.333867	0.524894	0.690569	0.26791	0.536619	0.187223	0.267516	0.600749	0.0961534	0.498481	0.751429	-0.177444	0.231959	0.300055	0.561694	0.286507	0.210886	0.498078	0.200549	0.604811	0.565576	-0.203045	0.199914	0.459198	0.545518	0.124831	0.521956	0.51909	0.210886	0.576144	-0.152626	0.635822	0.565576	-0.186338	0.0528031	0.459198	0.545518	0.0330965	0.210886	0.498078	0.368097	0.635822	0.565963	-0.0990262	0.333867	0.524894	0.563381	0.106409
C4_p136-138_C.1086	0.733621	0.160135	-0.0478521	-0.313536	-0.0471378	0.0862672	0.148453	0.12534	-0.347047	-0.216643	-0.0168754	0.00594287	0.82484	-0.0382053	0.120273	-0.318396	-0.0722967	0.0630321	-0.269122	-0.0179866	-0.234288	0.220723	0.780888	-0.0218499	-0.163015	-0.306621	0.16442	0.123692	-0.00191914	0.0630321	-0.403479	0.0588414	-0.212823	0.220723	0.845205	0.0767911	-0.163015	-0.306621	0.278475	0.0630321	-0.269122	-0.379803	-0.212823	0.226987	0.79504	0.160135	-0.0478521	-0.242194	-0.224609
V5_p149-150_C.1086	0.199385	0.838726	0.2082	0.181464	0.273469	0.530607	0.16443	0.134468	-0.0086638	-0.0232196	0.224621	0.297033	0.190207	0.471093	0.115539	0.0823687	0.0764109	0.127553	0.261487	0.0177873	0.220284	0.366	0.0515273	0.310121	0.0561322	0.0028409	0.195647	0.458373	0.183697	0.127553	-0.00596028	0.0148081	0.255418	0.366	0.187438	0.264327	0.0561322	0.0028409	0.102277	0.127553	0.261487	-0.404835	0.255418	0.378247	0.195782	0.838726	0.2082	0.0494646	0.0171555
C5.1_p152-153_C.1086	0.0309586	0.0965692	0.980111	0.542483	0.256395	0.405057	0.194619	0.0869725	0.523346	0.1452	0.494277	0.48698	-0.0622099	0.002061	0.709834	0.458334	0.240153	0.214824	0.483803	0.435523	0.633422	0.279908	-0.0957301	-0.10873	0.9338	0.501643	0.112223	0.329747	0.219511	0.214824	0.535516	-0.201447	0.599072	0.279908	-0.0979511	-0.133815	0.9338	0.501643	-0.0789624	0.214824	0.483803	0.255263	0.599072	0.242429	0.017378	0.0965692	0.980111	0.478365	0.172409
C5.2_p156-158_C.1086	-0.183458	0.0582356	0.392739	0.755414	0.133781	0.303694	0.216508	0.0283421	0.736735	0.0842698	0.106156	0.441909	-0.212318	0.00327363	0.100163	0.775236	0.181809	0.0568452	0.430708	0.428589	0.249729	0.358905	-0.112976	-0.03501	0.435541	0.759494	0.0606438	0.306157	0.268253	0.0568452	0.670121	-0.123269	0.240427	0.358905	-0.223965	-0.126737	0.435541	0.759494	-0.0687331	0.0568452	0.430708	0.410804	0.240427	0.329929	-0.163639	0.0582356	0.392739	0.813248	0.0878886
C5.3_p160-161_C.1086	0.154262	0.0292563	0.0189499	-0.0293236	0.31213	0.162972	-0.052787	0.259797	-0.0327914	-0.110521	0.307915	0.208082	0.14432	-0.121238	0.166442	-0.271019	0.406146	0.328529	-0.101939	-0.0114532	0.222258	0.193917	0.0968389	-0.17476	0.123466	-0.26561	0.369731	0.098517	0.0250267	0.328529	-0.152187	0.0684479	0.238457	0.193917	0.128872	-0.0115717	0.123466	-0.26561	0.359448	0.328529	-0.101939	0.115378	0.238457	0.179173	0.153406	0.0292563	0.0189499	-0.0669862	0.434988
C1_p34-36_C.1086	0.268111	0.219736	0.339597	0.148003	0.385752	0.554786	0.354396	0.774546	0.015539	0.159525	0.393217	0.46034	0.240869	0.167918	0.419599	0.0263901	0.381366	0.949139	0.159162	-0.0503916	0.366926	0.479676	0.219232	-0.0256894	0.315829	0.0170228	0.404124	0.486685	0.219785	0.949139	-0.0582163	-0.180385	0.410498	0.479676	0.250207	-0.0427259	0.315829	0.0170228	0.369317	0.949139	0.159162	-0.0913964	0.410498	0.468838	0.177677	0.219736	0.339597	0.143094	0.245723
V2.1_p53-54_C.1086	-0.180785	0.189373	0.255111	0.362169	0.00923669	0.18821	-0.0036567	-0.13922	0.629334	0.0175107	0.0856218	0.185719	-0.235842	0.0439929	0.00211279	0.221352	0.0342953	0.0195221	0.725564	0.257152	0.321101	0.141971	-0.353142	-0.142367	0.213943	0.184595	0.00303709	0.201308	0.101593	0.0195221	0.666174	0.0915515	0.280649	0.141971	-0.25479	-0.211873	0.213943	0.184595	-0.00255918	0.0195221	0.725564	0.380098	0.280649	0.105835	-0.298121	0.189373	0.255111	0.355529	0.0120335
V2.2_p58-60_C.1086	0.0408042	-0.228886	-0.211526	-0.0528903	-0.186831	-0.270603	-0.099812	-0.261993	0.0691692	-0.124668	-0.237532	-0.182784	-0.0077124	-0.353738	-0.385754	0.0319548	-0.114931	-0.360699	-0.126097	0.0469178	-0.366654	-0.117098	0.0671917	-0.0526386	-0.240932	0.0177584	-0.0617612	-0.206264	0.068138	-0.360699	0.112925	0.136427	-0.346794	-0.117098	-0.0079746	-0.129446	-0.240932	0.0177584	-0.0378199	-0.360699	-0.126097	0.0902518	-0.346794	-0.150461	-0.0105606	-0.228886	-0.211526	-0.11179	-0.0445202
C2_p65-66_C.1086	-0.139592	0.20369	0.583126	0.363359	0.330117	0.487765	0.229507	0.42715	0.281364	0.122129	0.871861	0.540787	-0.20645	0.191959	0.769369	0.240476	0.440318	0.442244	0.282576	0.0556711	0.918546	0.324436	-0.146789	-0.0786603	0.635651	0.308666	0.264353	0.401347	0.1784	0.442244	0.217576	-0.28648	0.907769	0.324436	-0.19221	-0.0951173	0.635651	0.308666	0.204536	0.442244	0.282576	0.0791438	0.907769	0.341428	-0.0783883	0.20369	0.583126	0.30379	0.211334
V3_p99-101_C.1086	0.226427	0.434683	0.44377	0.503713	0.480912	0.801331	0.289594	0.426893	0.327995	0.11068	0.510434	0.96921	0.167857	0.191026	0.375308	0.385836	0.403773	0.450709	0.299657	0.0916708	0.53508	0.80038	0.171823	0.10925	0.413259	0.363623	0.383703	0.796425	0.461787	0.450709	0.188303	-0.188407	0.599361	0.80038	0.141138	0.070634	0.413259	0.363623	0.302472	0.450709	0.299657	0.0230843	0.599361	0.846092	0.222037	0.434683	0.44377	0.400647	0.272874
C4_p136-138_C.con	0.751749	0.214476	-0.159228	-0.267177	-0.0992955	0.180061	0.09086	0.154202	-0.298714	-0.231038	-0.138896	0.0233176	0.799698	-0.00855244	-0.0299866	-0.310593	-0.157044	0.0969038	-0.210278	0.0807569	-0.288192	0.271733	0.772267	0.0541179	-0.270394	-0.299327	0.0797775	0.248949	-0.0215559	0.0969038	-0.341172	0.0364936	-0.290754	0.271733	0.80973	0.115039	-0.270394	-0.299327	0.179138	0.0969038	-0.210278	-0.341181	-0.290754	0.278703	0.745152	0.214476	-0.159228	-0.224111	-0.272023
V5_p149-150_C.con	0.0813214	0.584996	0.0771762	-0.0333044	0.256308	0.240977	-0.116234	0.116822	-0.131338	-0.095274	0.129099	0.0344117	0.0936755	0.34847	0.116704	-0.312256	0.118612	0.129828	0.1637	0.190678	0.170587	0.149152	0.0326033	0.132906	-0.00216092	-0.283325	0.167678	0.146173	-0.160062	0.129828	-0.127618	0.158425	0.140196	0.149152	0.101808	0.19829	-0.00216092	-0.283325	0.216581	0.129828	0.1637	-0.18801	0.140196	0.146241	0.112691	0.584996	0.0771762	-0.123729	0.0510404
C5.1_p152-153_C.con	0.0137051	0.0512205	0.917834	0.574942	0.237687	0.370805	0.186486	0.0193809	0.636747	0.123745	0.429327	0.485651	-0.0955352	-0.0307766	0.665432	0.534702	0.207239	0.159131	0.559409	0.486386	0.605307	0.294791	-0.073486	-0.15109	0.913175	0.559224	0.0752856	0.324633	0.207664	0.159131	0.648951	-0.192029	0.556427	0.294791	-0.129349	-0.191894	0.913175	0.559224	-0.111582	0.159131	0.559409	0.325813	0.556427	0.264218	-0.00839146	0.0512205	0.917834	0.533484	0.106918
C5.2_p156-158_C.con	-0.212636	-0.0228368	0.493328	0.82778	0.0678973	0.248012	0.00357575	-0.102762	0.789598	0.0722425	0.146109	0.365802	-0.260408	-0.107028	0.176883	0.78984	0.0803945	-0.0174182	0.473374	0.540028	0.355701	0.191451	-0.21748	-0.122781	0.575795	0.80977	-0.0563644	0.289379	0.140531	-0.0174182	0.753551	-0.151274	0.29141	0.191451	-0.295185	-0.155768	0.575795	0.80977	-0.208041	-0.0174182	0.473374	0.49456	0.29141	0.163177	-0.267938	-0.0228368	0.493328	0.825303	0.0704637
C5.3_p160-161_C.con	0.048187	0.372627	-0.235386	-0.101565	0.323407	0.281137	0.0316389	0.180937	-0.285032	0.260178	0.151448	0.0445422	0.0727809	0.121386	0.0794917	-0.183455	0.297175	0.0685968	-0.159071	-0.0310541	-0.0318855	0.268204	0.300917	0.052996	-0.22997	-0.219598	0.526176	0.23551	0.238706	0.0685968	-0.393831	0.27453	-0.0280893	0.268204	0.107573	0.113479	-0.22997	-0.219598	0.555869	0.0685968	-0.159071	-0.358555	-0.0280893	0.280052	0.181135	0.372627	-0.235386	0.021537	0.0701747
AVERY_p187-189_C.con	0.268159	0.499238	0.472365	0.432636	0.391611	0.952892	0.233966	0.439059	0.251687	0.196071	0.50684	0.795636	0.190968	0.316955	0.460766	0.334202	0.311184	0.557658	0.321314	0.20347	0.599189	0.689562	0.177093	0.0871332	0.432484	0.334977	0.336993	0.904229	0.324533	0.557658	0.111477	-0.259341	0.627789	0.689562	0.181284	0.0340269	0.432484	0.334977	0.190183	0.557658	0.321314	-0.110883	0.627789	0.712717	0.208106	0.499238	0.472365	0.359239	0.234297
KE_p235-236_C.con	0.176625	0.168091	0.267651	0.266719	0.29151	0.298588	0.223538	0.288784	0.118662	0.13003	0.345411	0.358148	0.228705	-0.0419142	0.34938	0.111856	0.344025	0.394662	0.22593	0.0238607	0.4368	0.484229	0.202599	0.0259402	0.229954	0.194179	0.296024	0.281806	0.172126	0.394662	0.09514	-0.0215161	0.462913	0.484229	0.269746	-0.00587181	0.229954	0.194179	0.365887	0.394662	0.22593	-0.0422885	0.462913	0.479878	0.218374	0.168091	0.267651	0.157945	0.0793396
C1_p34-36_C.con	0.257335	0.241156	0.380437	0.202849	0.410434	0.588892	0.359377	0.752884	0.0151653	0.197152	0.38868	0.499687	0.216033	0.164084	0.459114	0.0928635	0.374971	0.958222	0.157896	-0.0660851	0.388258	0.462671	0.197693	-0.0148853	0.38131	0.0559254	0.413784	0.512175	0.203711	0.958222	-0.0735483	-0.144004	0.430274	0.462671	0.219386	-0.0630641	0.38131	0.0559254	0.3405	0.958222	0.157896	-0.0955249	0.430274	0.457647	0.174538	0.241156	0.380437	0.193633	0.290502
V2.1_p53-54_C.con	-0.122595	0.120992	0.576671	0.670324	-0.0745475	0.203814	0.0504772	-0.142782	0.907047	-0.0149957	0.240028	0.381362	-0.249365	-0.00912477	0.221005	0.585863	-0.0287311	-0.054102	0.696987	0.55509	0.446668	0.204479	-0.260519	-0.144274	0.596637	0.610243	-0.202988	0.244601	0.1885	-0.054102	0.903727	-0.278826	0.394281	0.204479	-0.292845	-0.202118	0.596637	0.610243	-0.334196	-0.054102	0.696987	0.563609	0.394281	0.164036	-0.18501	0.120992	0.576671	0.629637	-0.0618878
V2.2_p58-60_C.con	-0.0997069	0.0124695	0.163308	0.257381	0.0699445	0.126518	-0.501039	-0.0929924	0.292633	-0.0140985	0.170452	-0.000264771	-0.147058	0.109731	0.0683255	-0.0211925	0.00984982	-0.0491877	0.30147	0.634491	0.202928	-0.0801737	-0.083306	-0.26011	0.244429	-0.0345914	-0.0126386	0.0873874	-0.313459	-0.0491877	0.296829	-0.0465545	0.0752239	-0.0801737	-0.198954	-0.175535	0.244429	-0.0345914	-0.0965284	-0.0491877	0.30147	0.388271	0.0752239	-0.115515	-0.214992	0.0124695	0.163308	0.224909	0.163432
C2_p65-66_C.con	-0.0899243	0.225386	0.552436	0.332011	0.277873	0.504799	0.170043	0.411544	0.254555	0.0941271	0.869382	0.512491	-0.156283	0.231011	0.757321	0.194484	0.40206	0.429651	0.279667	0.0661736	0.91785	0.299395	-0.113962	-0.132437	0.623646	0.25848	0.190788	0.416185	0.0781022	0.429651	0.179342	-0.338258	0.888089	0.299395	-0.148455	-0.118513	0.623646	0.25848	0.130839	0.429651	0.279667	0.0408551	0.888089	0.318212	-0.0530609	0.225386	0.552436	0.275269	0.224938
V3_p99-101_C.con	0.226427	0.434683	0.44377	0.503713	0.480912	0.801331	0.289594	0.426893	0.327995	0.11068	0.510434	0.96921	0.167857	0.191026	0.375308	0.385836	0.403773	0.450709	0.299657	0.0916708	0.53508	0.80038	0.171823	0.10925	0.413259	0.363623	0.383703	0.796425	0.461787	0.450709	0.188303	-0.188407	0.599361	0.80038	0.141138	0.070634	0.413259	0.363623	0.302472	0.450709	0.299657	0.0230843	0.599361	0.846092	0.222037	0.434683	0.44377	0.400647	0.272874
C4_p136-138_C.TV1	0.665857	0.117643	-0.0402859	-0.284627	0.142368	0.270662	0.219291	0.0622409	-0.225739	-0.00179807	-0.184401	0.1136	0.712386	-0.108381	0.0501676	-0.100456	0.0189954	0.0254628	-0.236516	-0.00312855	-0.209786	0.395068	0.740062	0.248329	-0.150412	-0.0321043	0.293894	0.31707	0.287022	0.0254628	-0.293827	0.0809902	-0.155771	0.395068	0.732135	0.19387	-0.150412	-0.0321043	0.2808	0.0254628	-0.236516	-0.373232	-0.155771	0.390929	0.702129	0.117643	-0.0402859	-0.238575	-0.0683805
V5_p149-150_C.TV1	0.120673	0.795549	0.142528	0.195191	0.270644	0.462422	0.0885577	0.065894	0.0778605	-0.0157111	0.153789	0.228762	0.117503	0.432872	0.0452084	0.0358158	0.103237	0.0862084	0.364185	0.120604	0.171348	0.433456	0.00123915	0.276337	-0.0425431	-0.0771386	0.291877	0.378916	0.287153	0.0862084	0.122787	0.141383	0.20515	0.433456	0.122134	0.200512	-0.0425431	-0.0771386	0.256615	0.0862084	0.364185	-0.22709	0.20515	0.393238	0.127718	0.795549	0.142528	0.0911672	0.0118041
C5.1_p152-153_C.TV1	0.0309586	0.0965692	0.980111	0.542483	0.256395	0.405057	0.194619	0.0869725	0.523346	0.1452	0.494277	0.48698	-0.0622099	0.002061	0.709834	0.458334	0.240153	0.214824	0.483803	0.435523	0.633422	0.279908	-0.0957301	-0.10873	0.9338	0.501643	0.112223	0.329747	0.219511	0.214824	0.535516	-0.201447	0.599072	0.279908	-0.0979511	-0.133815	0.9338	0.501643	-0.0789624	0.214824	0.483803	0.255263	0.599072	0.242429	0.017378	0.0965692	0.980111	0.478365	0.172409
C5.2_p156-158_C.TV1	-0.212636	-0.0228368	0.493328	0.82778	0.0678973	0.248012	0.00357575	-0.102762	0.789598	0.0722425	0.146109	0.365802	-0.260408	-0.107028	0.176883	0.78984	0.0803945	-0.0174182	0.473374	0.540028	0.355701	0.191451	-0.21748	-0.122781	0.575795	0.80977	-0.0563644	0.289379	0.140531	-0.0174182	0.753551	-0.151274	0.29141	0.191451	-0.295185	-0.155768	0.575795	0.80977	-0.208041	-0.0174182	0.473374	0.49456	0.29141	0.163177	-0.267938	-0.0228368	0.493328	0.825303	0.0704637
C5.3_p160-161_C.TV1	-0.0775354	0.15055	0.0680362	0.227811	0.536991	0.150473	-0.130199	0.101684	0.177982	0.0439024	0.125114	0.288468	-0.129675	-0.298071	-0.0597624	0.118538	0.566998	0.0807511	0.0329872	0.0333672	0.164494	0.18408	-0.059418	-0.182446	0.148705	0.103841	0.413378	0.119679	0.144291	0.0807511	0.0551554	0.173519	0.152176	0.18408	-0.144364	-0.0999088	0.148705	0.103841	0.252365	0.0807511	0.0329872	0.157565	0.152176	0.194474	-0.00491274	0.15055	0.0680362	0.26034	0.726052
C1_p34-36_C.TV1	0.187415	0.161764	0.224708	0.149091	0.269308	0.568103	0.300797	0.857814	-0.0455661	0.146584	0.347688	0.418229	0.217865	0.229976	0.385994	0.0212637	0.284973	0.958119	0.0920254	-0.131649	0.333741	0.431784	0.235685	0.033376	0.246234	0.0342553	0.26853	0.511886	0.118392	0.958119	-0.127129	-0.248302	0.381825	0.431784	0.227059	-0.0237699	0.246234	0.0342553	0.232815	0.958119	0.0920254	-0.106346	0.381825	0.422176	0.0983595	0.161764	0.224708	0.153878	0.214182
V2.1_p53-54_C.TV1	-0.238146	0.0314823	0.529577	0.655567	0.070121	0.275596	0.00920535	-0.106854	0.917272	0.119073	0.241538	0.422896	-0.340614	-0.0512708	0.170154	0.593416	0.0839484	0.00802732	0.698454	0.462542	0.507862	0.27676	-0.338005	-0.164398	0.57044	0.592359	-0.0168651	0.263758	0.263157	0.00802732	0.861082	-0.155215	0.464868	0.27676	-0.374576	-0.279783	0.57044	0.592359	-0.157539	0.00802732	0.698454	0.57196	0.464868	0.234262	-0.335197	0.0314823	0.529577	0.592456	0.14179
V2.2_p58-60_C.TV1	-0.0874196	-0.268256	-0.167513	0.0444095	-0.363009	-0.228935	-0.410319	-0.272565	0.385123	-0.102473	-0.307061	-0.127029	-0.0629036	-0.260777	-0.380855	0.0252076	-0.195398	-0.244768	0.286973	0.189532	-0.208931	-0.0788227	0.0342877	-0.130028	-0.121431	0.116449	-0.324112	-0.0847767	-0.135529	-0.244768	0.396505	0.0202937	-0.239938	-0.0788227	-0.0541087	-0.225593	-0.121431	0.116449	-0.266017	-0.244768	0.286973	0.341249	-0.239938	-0.126498	-0.0633897	-0.268256	-0.167513	0.129084	-0.0705075
C2_p65-66_C.TV1	-0.135034	0.24402	0.581073	0.393652	0.317385	0.512305	0.194918	0.429695	0.317011	0.104234	0.880069	0.575177	-0.216799	0.219724	0.735052	0.260772	0.440508	0.455013	0.306637	0.051458	0.939706	0.318163	-0.172569	-0.100684	0.645688	0.323671	0.222627	0.425278	0.12548	0.455013	0.242483	-0.324889	0.930694	0.318163	-0.208009	-0.101599	0.645688	0.323671	0.14968	0.455013	0.306637	0.0818569	0.930694	0.347614	-0.0909599	0.24402	0.581073	0.32614	0.224057
V3_p99-101_C.TV1	0.202312	0.411401	0.501265	0.573328	0.452123	0.778966	0.336436	0.430944	0.431468	0.090178	0.503267	0.981025	0.13283	0.202878	0.392574	0.459137	0.435371	0.473448	0.390864	0.0945053	0.558674	0.81306	0.158286	0.12774	0.47481	0.436694	0.352367	0.785948	0.491436	0.473448	0.303763	-0.230567	0.623554	0.81306	0.108389	0.0637038	0.47481	0.436694	0.258944	0.473448	0.390864	0.071022	0.623554	0.843455	0.217602	0.411401	0.501265	0.494314	0.265321
C4_p136-138_C.ZM651	0.752743	0.19579	-0.00611463	-0.249197	-0.0297535	0.150329	0.2125	0.14543	-0.243562	-0.21664	-0.141258	0.0345045	0.831184	-0.0616889	0.0729982	-0.227421	-0.0696315	0.119395	-0.20604	-0.0631181	-0.282973	0.318012	0.848066	0.136756	-0.11522	-0.159043	0.168169	0.187101	0.0895299	0.119395	-0.304312	0.06933	-0.270455	0.318012	0.844135	0.126417	-0.11522	-0.159043	0.250782	0.119395	-0.20604	-0.442567	-0.270455	0.310381	0.800366	0.19579	-0.00611463	-0.191536	-0.216119
V5_p149-150_C.ZM651	0.0472926	0.655746	0.245462	0.230268	0.474346	0.334119	0.364435	0.0555585	-0.0751351	0.20628	0.122552	0.188427	-0.00844144	0.217845	0.0940821	0.24906	0.308863	0.0329267	0.053323	-0.132177	0.10618	0.275672	-0.0634964	0.407471	0.0845917	0.119185	0.491465	0.216572	0.401466	0.0329267	-0.111309	0.368007	0.183829	0.275672	0.0352523	0.26008	0.0845917	0.119185	0.370485	0.0329267	0.053323	-0.416149	0.183829	0.310578	0.111961	0.655746	0.245462	0.152762	0.0323713
C5.1_p152-153_C.ZM651	0.0307449	0.0938321	0.947041	0.582104	0.308595	0.413466	0.248003	0.0899654	0.513127	0.161411	0.4591	0.506176	-0.0386021	-0.0309883	0.69495	0.556398	0.284978	0.216593	0.431457	0.422397	0.600331	0.302628	-0.0418831	-0.0959124	0.91125	0.613457	0.157407	0.359083	0.238512	0.216593	0.511463	-0.199937	0.569051	0.302628	-0.0682252	-0.106625	0.91125	0.613457	-0.0274894	0.216593	0.431457	0.211215	0.569051	0.277203	0.0467956	0.0938321	0.947041	0.54379	0.190688
C5.2_p156-158_C.ZM651	-0.176769	-0.00315641	0.415201	0.727881	0.0694603	0.278796	0.0454689	-0.0210824	0.75307	0.00920594	0.114644	0.363508	-0.142251	-0.0229162	0.143371	0.709886	0.0591138	0.0924469	0.430456	0.51191	0.279682	0.275795	-0.0770579	-0.103709	0.483401	0.745496	-0.00426497	0.307295	0.114538	0.0924469	0.685193	-0.121204	0.216355	0.275795	-0.164741	-0.147232	0.483401	0.745496	-0.115169	0.0924469	0.430456	0.460344	0.216355	0.236032	-0.179439	-0.00315641	0.415201	0.800955	0.0859846
C5.3_p160-161_C.ZM651	0.0833834	-0.0299782	-0.0373616	-0.124541	0.253194	0.0790881	0.010599	0.151825	-0.0939996	-0.158292	0.263651	0.16436	0.114559	-0.118609	0.0972243	-0.312683	0.35299	0.215871	-0.168341	-0.108839	0.175116	0.186124	0.050362	-0.127242	0.0535395	-0.308664	0.308872	0.0163313	0.060497	0.215871	-0.180202	0.0767575	0.1986	0.186124	0.0979493	0.0174633	0.0535395	-0.308664	0.30249	0.215871	-0.168341	0.0588043	0.1986	0.161867	0.137681	-0.0299782	-0.0373616	-0.162259	0.483237
C1_p34-36_C.ZM651	0.257335	0.241156	0.380437	0.202849	0.410434	0.588892	0.359377	0.752884	0.0151653	0.197152	0.38868	0.499687	0.216033	0.164084	0.459114	0.0928635	0.374971	0.958222	0.157896	-0.0660851	0.388258	0.462671	0.197693	-0.0148853	0.38131	0.0559254	0.413784	0.512175	0.203711	0.958222	-0.0735483	-0.144004	0.430274	0.462671	0.219386	-0.0630641	0.38131	0.0559254	0.3405	0.958222	0.157896	-0.0955249	0.430274	0.457647	0.174538	0.241156	0.380437	0.193633	0.290502
V2.1_p53-54_C.ZM651	-0.174393	-0.0329012	0.46623	0.502509	-0.0114776	0.182339	-0.146861	-0.113259	0.87721	0.0595959	0.0841692	0.266475	-0.240804	-0.106928	0.120145	0.445741	-0.00395276	0.0152893	0.765444	0.527104	0.373454	0.0901961	-0.24804	-0.258023	0.531187	0.515765	-0.142321	0.225425	0.084922	0.0152893	0.895868	-0.132176	0.308582	0.0901961	-0.273813	-0.318593	0.531187	0.515765	-0.310976	0.0152893	0.765444	0.628829	0.308582	0.042221	-0.251199	-0.0329012	0.46623	0.482823	0.104917
V2.2_p58-60_C.ZM651	-0.317102	0.0185326	0.392895	0.451336	0.121348	-0.0301027	-0.129719	-0.20805	0.619925	0.188528	0.103553	0.0955897	-0.455056	-0.302463	-0.017832	0.385284	0.0827555	-0.0957035	0.418623	0.308583	0.323851	-0.0524003	-0.56045	-0.258221	0.444899	0.339835	0.0185619	-0.0806226	0.130895	-0.0957035	0.577711	0.083751	0.323825	-0.0524003	-0.489721	-0.425183	0.444899	0.339835	-0.167983	-0.0957035	0.418623	0.544629	0.323825	-0.0724385	-0.432307	0.0185326	0.392895	0.321921	0.150617
C2_p65-66_C.ZM651	-0.122374	0.183036	0.528466	0.3123	0.286452	0.480017	0.223333	0.434891	0.237842	0.0797009	0.86239	0.534204	-0.198369	0.214854	0.696531	0.209966	0.457429	0.446965	0.255006	-0.0355611	0.913248	0.305106	-0.166678	-0.126214	0.583467	0.258592	0.187115	0.390903	0.110829	0.446965	0.179571	-0.340413	0.912881	0.305106	-0.183268	-0.140554	0.583467	0.258592	0.115976	0.446965	0.255006	0.0381204	0.912881	0.339583	-0.0651047	0.183036	0.528466	0.255356	0.260079
V3_p99-101_C.ZM651	0.327247	0.497288	0.350264	0.369372	0.451305	0.772639	0.356021	0.421299	0.229015	0.0669154	0.398097	0.892152	0.31935	0.174882	0.296693	0.229231	0.374034	0.464448	0.270877	-0.00195132	0.391693	0.879011	0.297424	0.139416	0.286397	0.219784	0.448541	0.746686	0.487098	0.464448	0.0856369	-0.0700221	0.476714	0.879011	0.296149	0.0885233	0.286397	0.219784	0.428495	0.464448	0.270877	-0.112655	0.476714	0.899696	0.33654	0.497288	0.350264	0.27473	0.254467
C4_p136-138_D.con	0.606196	0.0272022	-0.246788	-0.430943	-0.226955	-0.0421022	0.0696921	0.111176	-0.423483	-0.268496	-0.153992	-0.2193	0.669117	0.0605586	0.0243965	-0.460638	-0.252048	0.0232239	-0.318664	0.0579129	-0.393396	0.009712	0.703473	0.0240897	-0.307751	-0.456736	-0.0173215	0.00287781	-0.140674	0.0232239	-0.417436	-0.00399101	-0.41926	0.009712	0.693108	0.13961	-0.307751	-0.456736	0.0941617	0.0232239	-0.318664	-0.309646	-0.41926	0.00512747	0.625282	0.0272022	-0.246788	-0.362927	-0.387977
V5_p149-150_D.con	0.0867358	0.667594	0.244993	0.273772	0.273362	0.498612	0.170493	0.10441	0.100601	-0.021913	0.179846	0.353492	0.069691	0.398125	0.0514795	0.166727	0.132148	-0.0178056	0.286961	0.0475631	0.273252	0.309134	-0.0924658	0.329766	0.109254	0.133939	0.105682	0.433348	0.194716	-0.0178056	0.116598	-0.0599752	0.298671	0.309134	0.042752	0.32932	0.109254	0.133939	-0.0187043	-0.0178056	0.286961	-0.275765	0.298671	0.330946	0.0626192	0.667594	0.244993	0.135552	0.15813
C5.1_p152-153_D.con	0.0501051	0.127505	0.98388	0.515949	0.323098	0.447226	0.294035	0.10771	0.45618	0.205151	0.473955	0.519411	-0.0416173	0.0223469	0.706096	0.470441	0.26808	0.264513	0.450639	0.344435	0.621143	0.341131	-0.0902545	-0.054379	0.909114	0.500528	0.18648	0.343539	0.271764	0.264513	0.46272	-0.180271	0.600275	0.341131	-0.0707281	-0.128604	0.909114	0.500528	-0.00366046	0.264513	0.450639	0.148075	0.600275	0.308404	0.0400812	0.127505	0.98388	0.444641	0.193491
C5.2_p156-158_D.con	-0.336876	0.109155	0.428679	0.856555	0.214912	0.333518	-0.0381768	-0.00918278	0.70223	0.162466	0.127499	0.430717	-0.408321	0.0880476	0.123164	0.810595	0.226105	0.104112	0.45643	0.399471	0.389129	0.196542	-0.348373	-0.0297167	0.516174	0.791522	-0.00521786	0.322907	0.139001	0.104112	0.67364	-0.1034	0.337821	0.196542	-0.448722	-0.0553622	0.516174	0.791522	-0.161326	0.104112	0.45643	0.443202	0.337821	0.203859	-0.370597	0.109155	0.428679	0.869692	0.200332
C5.3_p160-161_D.con	-0.135971	-0.022788	0.28443	0.163618	0.541387	0.221923	-0.0999348	0.177893	0.198041	0.0133357	0.32538	0.31381	-0.183571	-0.152236	0.213126	0.0875811	0.508688	0.18136	0.129419	0.103656	0.384834	0.174236	-0.109321	-0.183643	0.421252	0.0779799	0.317593	0.137377	0.0574069	0.18136	0.150027	0.0629586	0.338968	0.174236	-0.232134	-0.186977	0.421252	0.0779799	0.105902	0.18136	0.129419	0.155078	0.338968	0.171573	-0.108968	-0.022788	0.28443	0.119937	0.822709
AVERY_p187-189_D.con	0.264866	0.50424	0.44868	0.417803	0.400258	1	0.189079	0.463207	0.256733	0.217712	0.44632	0.757466	0.211205	0.37188	0.415942	0.290222	0.326893	0.544373	0.32095	0.244302	0.546882	0.679639	0.231344	0.118825	0.399533	0.312333	0.357098	0.925962	0.330568	0.544373	0.125361	-0.209657	0.575498	0.679639	0.200462	0.100682	0.399533	0.312333	0.204711	0.544373	0.32095	-0.111881	0.575498	0.694533	0.200217	0.50424	0.44868	0.389786	0.232366
KE_p235-236_D.con	0.339569	0.119268	-0.14122	-0.246495	0.202928	-0.0679598	0.414081	0.240824	-0.465347	-0.216031	-0.127573	-0.0187823	0.315563	0.0475445	-0.0132627	-0.103736	0.16885	0.239814	-0.441054	-0.474962	-0.270575	0.130511	0.293804	0.25182	-0.236876	-0.232534	0.268652	-0.118514	0.140396	0.239814	-0.451336	0.237951	-0.149482	0.130511	0.33253	0.21052	-0.236876	-0.232534	0.410966	0.239814	-0.441054	-0.41371	-0.149482	0.194435	0.370518	0.119268	-0.14122	-0.255566	-0.0806447
C1_p34-36_D.con	0.271112	0.20632	0.358335	0.156608	0.404669	0.59348	0.368123	0.797517	-0.0507206	0.185696	0.382934	0.469703	0.236784	0.165856	0.466781	0.0556513	0.3952	0.956901	0.0775209	-0.0889175	0.372464	0.410739	0.221017	-0.0127824	0.359368	0.0591422	0.418379	0.510986	0.172719	0.956901	-0.142483	-0.214294	0.41108	0.410739	0.246212	-0.0104539	0.359368	0.0591422	0.338507	0.956901	0.0775209	-0.157631	0.41108	0.410038	0.182615	0.20632	0.358335	0.167772	0.270212
V2.1_p53-54_D.con	-0.17484	0.0435459	0.593438	0.618686	-0.048508	0.22336	-0.104522	-0.149206	0.89466	0.0393577	0.204864	0.303592	-0.270432	-0.0449647	0.242202	0.47581	-0.0141383	-0.0107085	0.791	0.578272	0.484325	0.188994	-0.266593	-0.148927	0.632692	0.530174	-0.167321	0.252833	0.158824	-0.0107085	0.928154	-0.206202	0.423634	0.188994	-0.309914	-0.235128	0.632692	0.530174	-0.318922	-0.0107085	0.791	0.563893	0.423634	0.109237	-0.257935	0.0435459	0.593438	0.535594	0.0307757
V2.2_p58-60_D.con	0.17769	-0.00903514	0.0378768	0.0409523	-0.0152671	0.0290398	-0.396635	-0.055058	0.076549	-0.138413	0.10135	0.00718869	0.0793566	-0.0629003	0.097642	0.0246022	-0.0189297	-0.0669913	-0.00870964	0.379155	0.0893712	-0.265837	0.115459	-0.238754	0.145857	0.0166685	-0.121917	0.121062	-0.483943	-0.0669913	0.0548713	-0.34879	0.0194243	-0.265837	0.0346635	-0.0505518	0.145857	0.0166685	-0.261218	-0.0669913	-0.00870964	0.120154	0.0194243	-0.221911	0.105794	-0.00903514	0.0378768	0.0870963	0.048321
C2_p65-66_D.con	-0.123224	0.311013	0.570761	0.374679	0.263531	0.487434	0.325195	0.385757	0.290164	-0.0485506	0.909541	0.598376	-0.221623	0.355598	0.649448	0.309395	0.372406	0.429665	0.274668	0.0134069	0.804061	0.411112	-0.203226	0.0708772	0.585393	0.268032	0.166073	0.438189	0.310278	0.429665	0.259563	-0.313979	0.834541	0.411112	-0.202946	-0.0175257	0.585393	0.268032	0.0831225	0.429665	0.274668	0.0405901	0.834541	0.418635	-0.0584907	0.311013	0.570761	0.271077	0.184866
V3_p99-101_D.con	0.369938	0.395915	0.439069	0.333395	0.402753	0.646528	0.462027	0.472647	0.20403	0.0388017	0.390984	0.790985	0.355645	0.115289	0.41538	0.22886	0.404207	0.474323	0.238006	-0.0946013	0.401955	0.817518	0.391568	0.153901	0.366129	0.236673	0.40894	0.62292	0.485826	0.474323	0.115399	-0.0604391	0.519264	0.817518	0.349065	0.0839894	0.366129	0.236673	0.420782	0.474323	0.238006	-0.174869	0.519264	0.835465	0.392324	0.395915	0.439069	0.264674	0.0994454
C4_p136-138_M.con	0.832083	0.0967936	-0.0336604	-0.350429	0.0440527	0.0743103	0.193216	0.0585777	-0.225573	-0.0857921	-0.267264	-0.00715486	0.830851	-0.0945934	-0.0356037	-0.242392	0.00821413	0.0505115	-0.103025	-0.0353054	-0.304287	0.234898	0.7572	0.0638963	-0.192998	-0.23635	0.180021	0.118679	0.165025	0.0505115	-0.25777	0.117068	-0.273981	0.234898	0.851504	0.0516538	-0.192998	-0.23635	0.230267	0.0505115	-0.103025	-0.33725	-0.273981	0.220175	0.84953	0.0967936	-0.0336604	-0.297381	-0.128326
V5_p149-150_M.con	0.222224	1	0.14465	0.244733	0.351403	0.50424	0.172082	0.208191	0.0638694	0.0131879	0.252088	0.353388	0.173489	0.349773	0.113862	0.0377102	0.14996	0.207718	0.31032	0.0670401	0.249078	0.42152	0.0860588	0.182101	0.0126836	-0.0471447	0.30537	0.416291	0.19896	0.207718	0.0287942	0.129777	0.278254	0.42152	0.181578	0.182993	0.0126836	-0.0471447	0.258636	0.207718	0.31032	-0.263436	0.278254	0.460056	0.262727	1	0.14465	0.106684	0.0012413
C5.1_p152-153_M.con	0.0525101	0.14465	1	0.521723	0.327468	0.44868	0.28985	0.15648	0.469287	0.196686	0.493543	0.52455	-0.0399611	-0.00775787	0.708608	0.437111	0.294572	0.284851	0.462428	0.346547	0.639391	0.35497	-0.0941802	-0.0519822	0.912011	0.47611	0.195543	0.354969	0.304	0.284851	0.478346	-0.165599	0.633996	0.35497	-0.0702235	-0.118272	0.912011	0.47611	0.00850775	0.284851	0.462428	0.171528	0.633996	0.317982	0.0377075	0.14465	1	0.448148	0.195717
C5.2_p156-158_M.con	-0.152317	0.230384	0.578071	0.907982	0.268358	0.40983	0.211067	0.138085	0.60328	0.204132	0.292593	0.546919	-0.224379	0.108105	0.330247	0.795579	0.281536	0.186551	0.414035	0.329379	0.429537	0.340998	-0.20363	0.0321556	0.603618	0.73887	0.135786	0.359456	0.289519	0.186551	0.536673	-0.0841956	0.406538	0.340998	-0.244128	0.00623444	0.603618	0.73887	0.0155231	0.186551	0.414035	0.297856	0.406538	0.344839	-0.157704	0.230384	0.578071	0.907745	0.0970519
C5.3_p160-161_M.con	0.145147	0.353998	-0.273968	-0.256888	0.392402	0.206488	0.108205	0.137606	-0.509656	0.278998	0.0640429	-0.0117263	0.140268	0.155347	0.0752399	-0.280366	0.311462	0.0262553	-0.282103	-0.188609	-0.0940524	0.221846	0.265776	0.204757	-0.321293	-0.314174	0.578394	0.112973	0.203313	0.0262553	-0.590218	0.273927	-0.0671354	0.221846	0.177062	0.230562	-0.321293	-0.314174	0.66404	0.0262553	-0.282103	-0.547276	-0.0671354	0.242274	0.241852	0.353998	-0.273968	-0.201507	0.0567447
AVERY_p187-189_M.con	0.264866	0.50424	0.44868	0.417803	0.400258	1	0.189079	0.463207	0.256733	0.217712	0.44632	0.757466	0.211205	0.37188	0.415942	0.290222	0.326893	0.544373	0.32095	0.244302	0.546882	0.679639	0.231344	0.118825	0.399533	0.312333	0.357098	0.925962	0.330568	0.544373	0.125361	-0.209657	0.575498	0.679639	0.200462	0.100682	0.399533	0.312333	0.204711	0.544373	0.32095	-0.111881	0.575498	0.694533	0.200217	0.50424	0.44868	0.389786	0.232366
KE_p235-236_M.con	0.132835	0.335156	0.405072	0.310756	0.137186	0.239487	0.594469	0.202732	0.261691	0.122324	0.199126	0.264687	0.148914	0.1347	0.157054	0.290177	0.043044	0.244767	0.272782	0.0345855	0.240738	0.453447	-0.0459547	0.298925	0.250541	0.218857	0.128094	0.186992	0.551845	0.244767	0.281929	0.0490072	0.303563	0.453447	0.153468	0.107993	0.250541	0.218857	0.0681855	0.244767	0.272782	-0.0284013	0.303563	0.413457	0.130295	0.335156	0.405072	0.15848	0.00124246
C1_p34-36_M.con	0.271112	0.20632	0.358335	0.156608	0.404669	0.59348	0.368123	0.797517	-0.0507206	0.185696	0.382934	0.469703	0.236784	0.165856	0.466781	0.0556513	0.3952	0.956901	0.0775209	-0.0889175	0.372464	0.410739	0.221017	-0.0127824	0.359368	0.0591422	0.418379	0.510986	0.172719	0.956901	-0.142483	-0.214294	0.41108	0.410739	0.246212	-0.0104539	0.359368	0.0591422	0.338507	0.956901	0.0775209	-0.157631	0.41108	0.410038	0.182615	0.20632	0.358335	0.167772	0.270212
V2.1_p53-54_M.con	-0.213702	0.109627	0.520967	0.663159	-0.0719916	0.205188	-0.0133082	-0.172634	0.936842	-0.0299572	0.238429	0.360816	-0.336255	-0.0424264	0.172903	0.58474	-0.0364066	-0.0834702	0.734654	0.565492	0.454477	0.183287	-0.330522	-0.177503	0.565477	0.598455	-0.18971	0.256747	0.169479	-0.0834702	0.937196	-0.249464	0.393068	0.183287	-0.376347	-0.245065	0.565477	0.598455	-0.341327	-0.0834702	0.734654	0.59287	0.393068	0.131447	-0.276596	0.109627	0.520967	0.623219	-0.00189005
V2.2_p58-60_M.con	-0.275004	-0.216414	0.255989	0.138467	0.0156871	-0.111248	0.0621335	-0.0238291	0.252773	0.202776	0.273411	-0.0459754	-0.294218	-0.247627	0.117431	0.0737069	0.085744	-0.123446	0.120641	0.392141	0.297592	-0.0439263	-0.229594	-0.151236	0.253628	0.17099	-0.0798787	-0.16093	-0.0487902	-0.123446	0.27935	-0.125497	0.265757	-0.0439263	-0.268947	-0.303934	0.253628	0.17099	-0.137414	-0.123446	0.120641	0.372155	0.265757	-0.0464117	-0.265665	-0.216414	0.255989	0.0791229	-0.00521328
C2_p65-66_M.con	-0.152305	0.252088	0.493543	0.307132	0.25255	0.44632	0.224172	0.391208	0.235986	-0.0101392	1	0.539464	-0.228836	0.28684	0.695494	0.211864	0.353982	0.375062	0.228475	0.0705611	0.837899	0.314778	-0.155555	-0.0701373	0.546415	0.203254	0.187271	0.400158	0.18335	0.375062	0.181213	-0.272522	0.82386	0.314778	-0.206164	-0.0948432	0.546415	0.203254	0.135998	0.375062	0.228475	0.0849951	0.82386	0.35077	-0.0655173	0.252088	0.493543	0.228268	0.176697
V3_p99-101_M.con	0.252984	0.389105	0.475181	0.504961	0.492057	0.780372	0.430448	0.495241	0.351075	0.109924	0.432303	0.917677	0.19822	0.111894	0.394195	0.419355	0.474598	0.529212	0.37214	0.0507203	0.487742	0.887307	0.259996	0.120856	0.428483	0.405149	0.420936	0.775895	0.505754	0.529212	0.236996	-0.203022	0.562314	0.887307	0.191039	-0.00943121	0.428483	0.405149	0.330369	0.529212	0.37214	-0.0219238	0.562314	0.903855	0.254164	0.389105	0.475181	0.432933	0.259355
[truncated: 95 more columns]

## Sheet: Neutralization Titers (12.5)
Assay	ID50_GS015 m12.5	ID50_MW965 m12.5	ID50_SF162 m12.5	ID50_TH023 m12.5	ID50_BZ167 m12.5	neut.breadth_12.5	neut.potency_12.5
ID50_GS015 m12.5	1	0.855441	0.738482	0.767959	0.49377	0.81188	0.90797
ID50_MW965 m12.5	0.855441	1	0.673018	0.718453	0.659417	0.803646	0.831382
ID50_SF162 m12.5	0.738482	0.673018	1	0.569616	0.391891	0.646579	0.706545
ID50_TH023 m12.5	0.767959	0.718453	0.569616	1	0.517749	0.651303	0.726161
ID50_BZ167 m12.5	0.49377	0.659417	0.391891	0.517749	1	0.57806	0.480762
neut.breadth_12.5	0.81188	0.803646	0.646579	0.651303	0.57806	1	0.908537
neut.potency_12.5	0.90797	0.831382	0.706545	0.726161	0.480762	0.908537	1

## Sheet: Neutralization Titers (15)
Assay	ID50_MW965 m15	ID50_TH023 m15	neut.breadth_15	neut.potency_15
ID50_MW965 m15	1	0.496079	0.754234	0.70742
ID50_TH023 m15	0.496079	1	0.719567	0.82995
neut.breadth_15	0.754234	0.719567	1	0.858527
neut.potency_15	0.70742	0.82995	0.858527	1

[truncated: 11 more sheets: Other Assays, Functional Antibodies (12.5), Functional Antibodies (15), ICS Assays (12.5), ICS Assays (15), ICABA Assays (12.5), ICABA Assays (15), COMPASS (12.5), COMPASS (15), Fc array (12.5), Fc array (15)]
