# Supplementary material for: Adjuvanted HIV-1 vaccine promotes antibody-dependent phagocytic responses and protects against heterologous SHIV challenge
Source: PLoS Pathog. 2020 Sep 3;16(9):e1008764. doi: 10.1371/journal.ppat.1008764 (PMC7505435; doi:10.1371/journal.ppat.1008764)
Supplement: S2 Table — Associations between immune responses and SHIV infection risk were assessed by Cox proportional hazards models for assays that remained after filtering out highly correlated assays. Results are grouped by related immunologic assays and time point, represented by different tabs within the spreadsheet. Sex and vaccine arm were included as covariates, along with a sex by assay interaction term to allow for differing patterns of protection between sexes. Assays with protective effects that met the significance threshold of unadjusted P<0.05 and FDR-adjusted q<0.2 are highlighted in blue, while assays with P<0.1 but q>0.2 are highlighted in light purple. Analyses that included active arms only (“vaccinees only”), were baseline-controlled, and adjusted for outliers are indicated. The proportional hazards (PH) assumption was tested for the sex-specific and combined-sex models; small p-values indicate that this assumption may be invalid, which would prompt additional caution in interpreting the results, particularly the p-values. Abbreviations: SD, standard deviation; HR, hazard ratio. (XLSX) [file ppat.1008764.s012.xlsx]

## Sheet: Endpoint Titers (12.5)
Table S2. Immune correlates of protection primary analysis.
Assay	Vaccinees Only?	Baseline-Controlled?	Outlier(s) adjusted?	SD	HR (Females)	p-value (Females)	FDR-adjusted (Females)	HR (Males)	p-value (Males)	FDR-adjusted (Males)	HR (Combined)	p-value (Combined)	FDR-adjusted (Combined)	PH test	PH test (combined sexes)
Endpt CN54 gp140_m12.5	Yes	No	No	0.737804	1.15074	0.622484	0.66532	1.57196	0.430442	0.717403	1.23468	0.388176	0.748966	0.03092	0.0189284
Endpt gp145 CO6980_ABL_m12.5	Yes	No	No	0.62136	1.3887	0.210597	0.526492	1.53118	0.121959	0.523332	1.45502	0.0546137	0.273068	0.174666	0.33864
Endpt V2 acute C_m12.5	Yes	No	No	1.10534	0.881521	0.619803	0.66532	1.20604	0.614927	0.768658	0.973229	0.898478	0.898478	0.0535519	0.0396119
Endpt V3 acute C_m12.5	Yes	No	No	1.04669	1.12383	0.66532	0.66532	0.920643	0.858776	0.858776	1.06653	0.777038	0.898478	0.225256	0.196892
Endpt CN54 gp70V1V2_m12.5	Yes	No	No	1.18755	0.622205	0.084625	0.423125	1.61928	0.209333	0.523332	0.846563	0.44938	0.748966	0.283292	0.211689

## Sheet: Endpoint Titers (15)
Assay	Vaccinees Only?	Baseline-Controlled?	Outlier(s) adjusted?	SD	HR (Females)	p-value (Females)	FDR-adjusted (Females)	HR (Males)	p-value (Males)	FDR-adjusted (Males)	HR (Combined)	p-value (Combined)	FDR-adjusted (Combined)	PH test	PH test (combined sexes)
Endpt CN54 gp140_m15	Yes	No	No	1.2115	1.12371	0.665722	0.765112	1.03883	0.90852	0.90852	1.08906	0.679688	0.980512	0.513544	0.403612
Endpt V2 acute C_m15	Yes	No	No	1.15703	0.921076	0.765112	0.765112	1.65917	0.119052	0.224297	1.17366	0.447881	0.980512	0.00978315	0.0213018
Endpt V3 acute C_m15	Yes	No	No	1.24768	1.36368	0.359615	0.765112	0.803335	0.39777	0.497212	0.994682	0.980512	0.980512	0.135322	0.340186
Endpt CN54 gp70V1V2_m15	Yes	No	No	1.10716	0.851942	0.536992	0.765112	1.67307	0.134578	0.224297	1.03854	0.8481	0.980512	0.61689	0.244907
Endpt SHIV1157ipd3N4_V2_m15	Yes	No	No	1.56544	1.07181	0.734846	0.765112	6.6882	0.00969302	0.0484651	1.26379	0.237828	0.980512	0.494009	0.352031

## Sheet: a4b7 inhibition (12.5)
Assay	Vaccinees Only?	Baseline-Controlled?	Outlier(s) adjusted?	SD	HR (Females)	p-value (Females)	FDR-adjusted (Females)	HR (Males)	p-value (Males)	FDR-adjusted (Males)	HR (Combined)	p-value (Combined)	FDR-adjusted (Combined)	PH test	PH test (combined sexes)
% a4b7 inhib cV2-C mo.12.5 1:50_Average	Yes	Yes	No	4.75103	0.505544	0.0758529	0.151706	1.44547	0.271164	0.347436	0.845006	0.612966	0.792203	0.677195	0.470525
% a4b7 inhib cV2-C mo.12.5 1:100_Average	Yes	Yes	No	7.59745	1.00419	0.984599	0.984599	1.72113	0.289054	0.347436	1.05396	0.792203	0.792203	0.423513	0.282809
% a4b7 inhib cV3-C mo.12.5 1:50_Average	Yes	Yes	No	3.77692	0.747035	0.517495	0.689994	0.705424	0.347436	0.347436	0.72144	0.247218	0.494437	0.906933	0.85988
% a4b7 inhib cV3-C mo.12.5 1:100_Average	Yes	Yes	No	8.03715	2.19915	0.00467138	0.0186855	0.563607	0.272127	0.347436	1.69546	0.0386764	0.154706	0.4076	0.218183

## Sheet: Serum IgG Titers (12.5)
Assay	Vaccinees Only?	Baseline-Controlled?	Outlier(s) adjusted?	SD	HR (Females)	p-value (Females)	FDR-adjusted (Females)	HR (Males)	p-value (Males)	FDR-adjusted (Males)	HR (Combined)	p-value (Combined)	FDR-adjusted (Combined)	PH test	PH test (combined sexes)
Serum.IgG.AUC.m12.5_620345_D11 gp120.avi/293F	No	No	No	13178	1.53141	0.26129	0.936674	0.972685	0.955297	0.958541	1.43059	0.341975	0.968043	0.375342	0.287507
Serum.IgG.AUC.m12.5_gp70-CM244.ec1 V1V2	No	No	No	9555.09	1.01308	0.949152	0.955871	1.01755	0.958541	0.958541	1.01398	0.942226	0.968043	0.699434	0.557202
Serum.IgG.AUC.m12.5_gp70-ConC V1V2	No	No	No	7440.23	0.894729	0.656073	0.947661	0.843366	0.582301	0.891209	0.876017	0.549748	0.968043	0.442368	0.307268
Serum.IgG.AUC.m12.5_HxB2 new 8b core 1420R	No	No	No	1149.14	0.965609	0.852029	0.955871	1.3374	0.554556	0.891209	0.975969	0.893442	0.968043	0.65956	0.507237
Serum.IgG.AUC.m12.5_YU2 gp120 old core D368R	No	No	No	4858.37	1.34618	0.262269	0.936674	1.16605	0.734621	0.891209	1.34305	0.271382	0.968043	0.361668	0.303736
Serum.IgG.AUC.m12.5_CH505 TF delta371Ile gp120	No	No	No	10347.9	1.01944	0.942133	0.955871	0.482465	0.119031	0.879258	0.961401	0.888152	0.968043	0.0843568	0.129547
Bio.SHIV.V2_1157ipd3N4_m12.5	No	No	No	3.25551	0.84598	0.408022	0.936674	1.30562	0.429872	0.891209	0.930351	0.674234	0.968043	0.674669	0.580066
Bio.SHIV.V2_1157ipd3N4.QNE_m12.5	No	No	No	4.63292	1.14153	0.547813	0.947661	0.919631	0.788377	0.891209	1.05872	0.740707	0.968043	0.176037	0.265993
Biotin.GGG_CH505.TFV2_m12.5	No	No	No	4.10188	1.0593	0.805474	0.955871	0.759622	0.302183	0.879258	0.93534	0.709763	0.968043	0.521196	0.677361
Bio.1086C.V2_HS_m12.5	No	No	No	3.3016	0.916845	0.653488	0.947661	0.891819	0.704605	0.891209	0.909312	0.556694	0.968043	0.32946	0.674605
Biotin.9004S.171i_m12.5	No	No	No	4.18293	0.901119	0.625883	0.947661	1.30762	0.338176	0.879258	1.03451	0.841005	0.968043	0.806549	0.644945
Biotin.E.A244.171i_m12.5	No	No	No	4.26567	0.799713	0.300025	0.936674	1.15373	0.575297	0.891209	0.926994	0.637253	0.968043	0.571261	0.569254
Bio.V3.B_m12.5	No	No	No	4.67708	1.14012	0.760395	0.955871	0.810943	0.681047	0.891209	1.07564	0.859487	0.968043	0.489549	0.719953
Bio.V3.CRF1_m12.5	No	No	No	4.69253	1.06697	0.845946	0.955871	0.903515	0.668062	0.891209	0.947428	0.802735	0.968043	0.0300904	0.606893
Bio.Pep.40.BD_m12.5	No	No	No	2.79243	0.79607	0.330217	0.936674	0.717627	0.203921	0.879258	0.7623	0.146129	0.968043	0.561762	0.606776
Bio.Pep.40.M.CRF1_m12.5	No	No	No	3.07536	0.970254	0.868905	0.955871	0.613154	0.245623	0.879258	0.913485	0.590257	0.968043	0.764797	0.638996
Bio.V5C5_463.C_m12.5	No	No	No	5.86392	0.741685	0.33293	0.936674	0.695692	0.326252	0.879258	0.726561	0.265063	0.968043	0.285667	0.415258
Bio.RV144_C5.2_C_m12.5	No	No	No	4.60279	1.2263	0.453675	0.936674	0.739787	0.237781	0.879258	0.923229	0.684516	0.968043	0.259661	0.666044
B.con.03.gp41.ID_m12.5	No	No	No	3.35831	0.893667	0.644681	0.947661	0.923387	0.762205	0.891209	0.907186	0.580768	0.968043	0.792036	0.674702
Bio.C1_104.AE_m12.5	No	No	No	8.06534	1.83478	0.180524	0.936674	1.28027	0.616373	0.891209	1.61784	0.253913	0.968043	0.207388	0.282687
Serum.IgG.MFIratio.m12.5_HxB2 new 8b core WT:I420R CD4i	No	No	No	3.51403	0.738043	0.293751	0.936674	0.872216	0.71159	0.891209	0.78463	0.290702	0.968043	0.527832	0.366337
Serum.IgG.MFIratio.m12.5_YU2 gp120 old core WT:D368R	No	No	No	0.385127	1.24937	0.281029	0.936674	0.61034	0.284854	0.879258	1.05335	0.804202	0.968043	0.478971	0.248553
Serum.IgG.MFIratio.m12.5_CH505TF_WT:d371I	No	No	No	0.24381	0.831542	0.463238	0.936674	1.32966	0.294417	0.879258	1.00776	0.968043	0.968043	0.187149	0.320125
Serum.IgG.AUC.m12.5_gp140_median	No	No	No	19012.1	1.80465	0.295703	0.936674	1.26307	0.728461	0.891209	1.82512	0.293967	0.968043	0.476164	0.571297
Serum.IgG.AUC.m12.5_gp41_median	No	No	No	272461	0.833566	0.468337	0.936674	0.566116	0.138411	0.879258	0.737952	0.216366	0.968043	0.198285	0.160356
Serum.IgG.AUC.m12.5_v1v2_median	No	No	No	8179.89	0.989357	0.955871	0.955871	0.93827	0.870613	0.943165	0.983563	0.930538	0.968043	0.657475	0.524419

## Sheet: Serum IgG Titers (15)
Assay	Vaccinees Only?	Baseline-Controlled?	Outlier(s) adjusted?	SD	HR (Females)	p-value (Females)	FDR-adjusted (Females)	HR (Males)	p-value (Males)	FDR-adjusted (Males)	HR (Combined)	p-value (Combined)	FDR-adjusted (Combined)	PH test	PH test (combined sexes)
Serum.IgG.AUC.m15_C.CONSHIV1157ipd3N4_avi gp120	No	No	No	5463.38	1.27378	0.427987	0.950806	1.2925	0.423694	0.722771	1.28225	0.349051	0.867378	0.383184	0.305687
Serum.IgG.AUC.m15_620345_D11 gp120.avi/293F	No	No	No	4693.61	1.27198	0.479426	0.950806	0.988578	0.963022	0.963022	1.04972	0.825573	0.920831	0.203321	0.277255
Serum.IgG.AUC.m15_gp70-CM244.ec1 V1V2	No	No	No	4069.87	0.81291	0.389028	0.950806	1.09964	0.723278	0.879115	0.910221	0.605327	0.867378	0.691318	0.648713
Serum.IgG.AUC.m15_gp70-ConC V1V2	No	No	No	3006.63	0.616738	0.316559	0.950806	1.04361	0.788172	0.879115	0.992156	0.963088	0.972213	0.496904	0.434206
Serum.IgG.AUC.m15_gp70-CAP210.2.00.E8 V1V2	No	No	No	3372.29	0.943384	0.787651	0.950806	1.41213	0.162119	0.588708	1.07335	0.68792	0.867378	0.719179	0.592178
Serum.IgG.AUC.m15_gp41	No	No	No	12068.7	1.09827	0.802615	0.950806	0.693429	0.339241	0.722771	0.854413	0.63986	0.867378	0.221429	0.450252
Serum.IgG.AUC.m15_HxB2 new 8b core 1420R	No	No	No	322.918	0.608902	0.175174	0.950806	1.31706	0.203003	0.588708	0.950576	0.816542	0.920831	0.584969	0.62108
Serum.IgG.AUC.m15_YU2 gp120 old core D368R	No	No	No	1217.86	1.08439	0.760434	0.950806	1.05141	0.854332	0.917616	1.06822	0.759863	0.918168	0.523993	0.503747
Serum.IgG.AUC.m15_CH505 TF delta371Ile gp120	No	No	No	3419.61	1.02752	0.91802	0.950806	0.580132	0.122799	0.588708	0.799562	0.314241	0.867378	0.129162	0.53152
Bio.SHIV.V2_1157ipd3N4_m15	No	No	No	2.89772	0.969579	0.905953	0.950806	0.795001	0.323585	0.722771	0.872255	0.409152	0.867378	0.654502	0.709408
Bio.SHIV.V2_1157ipd3N4.QNE_m15	No	No	No	3.92577	0.99703	0.989827	0.989827	2.05315	0.0242111	0.351061	1.3415	0.125063	0.867378	0.047635	0.0824935
Bio.SHIV.V2_1157ipd3N4.QNE.Y173H_m15	No	No	No	3.06073	0.666529	0.210604	0.950806	1.0686	0.778565	0.879115	0.928533	0.684554	0.867378	0.511986	0.368253
Biotin.GGG_CH505.TFV2_m15	No	No	No	4.20736	0.9767	0.913651	0.950806	1.02247	0.935706	0.963022	0.994093	0.972213	0.972213	0.524357	0.473408
Bio.1086C.V2_HS_m15	No	No	No	3.5054	1.18586	0.399216	0.950806	1.13792	0.682651	0.879115	1.17189	0.351161	0.867378	0.306518	0.554776
Biotin.9004S.171i_m15	No	No	No	0.789911	0.940692	0.842649	0.950806	0.382247	0.013453	0.351061	0.679442	0.124955	0.867378	0.44969	0.44781
Bio.V3.B_m15	No	No	No	2.9376	0.950697	0.857815	0.950806	0.78911	0.469655	0.7413	0.883112	0.612788	0.867378	0.227304	0.510132
Bio.V3.CRF1_m15	No	No	No	3.7288	1.05659	0.800404	0.950806	1.35978	0.351253	0.722771	1.14851	0.445167	0.867378	0.536181	0.660266
Bio.Pep.40.BD_m15	No	No	No	1.78278	0.919588	0.774203	0.950806	0.721478	0.104091	0.588708	0.779254	0.182571	0.867378	0.70782	0.494222
Bio.Pep.40.M.CRF1_m15	No	No	No	1.8532	0.745619	0.351943	0.950806	0.818567	0.419406	0.722771	0.790393	0.210687	0.867378	0.648006	0.616864
Bio.V5C5_463.C_m15	No	No	No	3.44791	0.548754	0.0414529	0.950806	1.12839	0.740168	0.879115	0.721597	0.177136	0.867378	0.0631366	0.073974
Bio.RV144_C5.2_AE_m15	No	No	No	2.96053	1.45966	0.129125	0.950806	0.691981	0.195392	0.588708	1.13654	0.518976	0.867378	0.406259	0.605307
Bio.RV144_C5.2_C_m15	No	No	No	3.47162	1.49438	0.0957958	0.950806	0.681697	0.150144	0.588708	1.09926	0.611665	0.867378	0.497967	0.605964
B.con.03.gp41.ID_m15	No	No	No	4.01433	0.769791	0.286552	0.950806	1.09577	0.716066	0.879115	0.921446	0.639502	0.867378	0.031211	0.629533
Bio.C1_104.AE_m15	No	No	No	4.78112	1.08193	0.726141	0.950806	0.773264	0.421226	0.722771	0.98186	0.928447	0.972213	0.210074	0.590584
Serum.IgG.MFIratio.m15_HxB2 new 8b core WT:I420R CD4i	No	No	No	9.80048	1.09554	0.794532	0.950806	1.39051	0.485679	0.7413	1.18232	0.556885	0.867378	0.00155544	0.00137735
Serum.IgG.MFIratio.m15_YU2 gp120 old core WT:D368R	No	No	No	1.46745	1.19417	0.344618	0.950806	0.213258	0.191292	0.588708	1.12874	0.542541	0.867378	0.453433	0.327637
Serum.IgG.MFIratio.m15_CH505TF_WT:d371I	No	No	No	0.320068	0.889347	0.633782	0.950806	1.42129	0.151419	0.588708	1.11683	0.551352	0.867378	0.235517	0.361833
Serum.IgG.AUC.m15_gp140_median	No	No	No	8617.29	0.936422	0.849045	0.950806	0.674726	0.276442	0.722771	0.800132	0.45839	0.867378	0.296428	0.590892
Serum.IgG.AUC.m15_gp41_median	No	No	No	38130.1	0.94702	0.807907	0.950806	0.834976	0.518637	0.752023	0.896445	0.53345	0.867378	0.504216	0.415242

## Sheet: Rectal IgG Titers (12.5)
Assay	Vaccinees Only?	Baseline-Controlled?	Outlier(s) adjusted?	SD	HR (Females)	p-value (Females)	FDR-adjusted (Females)	HR (Males)	p-value (Males)	FDR-adjusted (Males)	HR (Combined)	p-value (Combined)	FDR-adjusted (Combined)	PH test	PH test (combined sexes)
Rectal.IgG.SA.m12.5_gp70-CM244.ec1 V1V2	No	Yes	No	282.809	0.685127	0.275679	0.367572	0.30955	0.264933	0.703365	0.62542	0.255845	0.341127	0.914698	0.86675
Rectal.IgG.SA.m12.5_HxB2 new 8b core 1420R	No	Yes	No	10.5083	0.868322	0.501301	0.501301	1.06224	0.858339	0.858339	0.903411	0.592847	0.592847	0.685937	0.570991
Rectal.IgG.SA.m12.5_gp70-SHIV1157idp3N4 V3	No	Yes	No	2159.38	1.28436	0.2673	0.367572	1.18638	0.527524	0.703365	1.24241	0.231128	0.341127	0.855848	0.741217
Rectal.IgG.SA.m12.5_gp41	No	Yes	No	3495.24	2.00496	0.00327494	0.0130997	1.21649	0.507406	0.703365	1.61704	0.0201033	0.0804132	0.393675	0.271142

## Sheet: Rectal IgA Titers (12.5)
Assay	Vaccinees Only?	Baseline-Controlled?	Outlier(s) adjusted?	SD	HR (Females)	p-value (Females)	FDR-adjusted (Females)	HR (Males)	p-value (Males)	FDR-adjusted (Males)	HR (Combined)	p-value (Combined)	FDR-adjusted (Combined)	PH test	PH test (combined sexes)
CAP45_D11gp120.avi.293F_m12.5	No	Yes	No	4.03457	1.17202	0.47663	0.819291	0.738797	0.432135	0.624195	1.00567	0.976827	0.976827	0.838564	0.755146
CH505TF_D7gp120.avi.293F_m12.5	No	Yes	No	2.94691	0.810324	0.540428	0.819291	0.490735	0.0160482	0.19605	0.58844	0.012485	0.151199	0.180296	0.166932
gp41_m12.5	No	Yes	No	6.64809	1.30017	0.108329	0.621148	2.12838	0.17896	0.387746	1.33287	0.0629036	0.219334	0.550348	0.460955
gp70_B.CaseA_V1_V2_m12.5	No	Yes	No	4.84902	0.154061	0.0380527	0.494685	0.0298776	0.0607193	0.263117	0.25924	0.0232615	0.151199	0.13223	0.689107
gp70.Ce1086_B2.V1V2_m12.5	No	Yes	No	1.28158	0.888724	0.654419	0.819291	0.105341	0.0301615	0.19605	0.583047	0.0843594	0.219334	0.492368	0.86386
gp70.SHIV1157idp3N4.V3_m12.5	No	Yes	No	5.96269	0.700759	0.207126	0.629222	0.25776	0.382674	0.621846	0.687365	0.189699	0.411015	0.00279485	0.402779
HxB2.new.8b.core.1420R_m12.5	No	Yes	No	7.32372	1.51096	0.627236	0.819291	0.912528	0.792066	0.830059	0.960805	0.895761	0.976827	0.137769	0.225456
HxB2.new.8b.core.6x.His_m12.5	No	Yes	No	94.0398	1.11832	0.756269	0.819291	4.18741	0.233704	0.434022	1.20035	0.581391	0.839787	0.382619	0.379063
Rectal.IgA.SA.m12.5_gp140_median	No	Yes	No	2.62276	1.02317	0.919136	0.919136	0.937992	0.830059	0.830059	0.989324	0.952207	0.976827	0.28404	0.271787
SHIV1157ipd3N4.gp70.V1V2_m12.5	No	Yes	No	42.6345	1.78438	0.29041	0.629222	1.04492	0.82406	0.830059	1.05856	0.741973	0.964565	0.620605	0.290472
TV1c8.2_21.gp140C_avi_m12.5	No	Yes	No	6.35704	1.18574	0.258542	0.629222	1.14063	0.809038	0.830059	1.18251	0.251117	0.46636	0.624441	0.544287
X1428_gp140C.avi.293F_m12.5	No	Yes	No	1.87752	0.929954	0.718721	0.819291	0.170073	0.125215	0.378429	0.837236	0.36536	0.59371	0.000976907	0.569998
YU2.gp120.old.core.D368R_m12.5	No	Yes	No	5.3185	0.705345	0.143342	0.621148	0.109049	0.14555	0.378429	0.663613	0.0761964	0.219334	0.631285	0.745712

## Sheet: Rectal IgG peptide array (12.5)
Probe	Vaccinees Only?	Baseline-Controlled?	SD	HR (Females)	p-value (Females)	FDR-adjusted (Females)	HR (Males)	p-value (Males)	FDR-adjusted (Males)	HR (Combined)	p-value (Combined)	FDR-adjusted (Combined)	PH test	PH test (combined sexes)
V2.2_p58-60_C.TV1	No	No	0.401372	1.26379	0.44801	0.695188	0.437158	0.0260141	0.557501	0.716692	0.195317	0.541994	0.221848	0.144359
V2.2_p58-60_AE.TH023	No	No	0.272747	1.03215	0.883687	0.887169	0.526586	0.0367943	0.557501	0.788508	0.204375	0.541994	0.122079	0.354785
V2.1_p53-54_C.1086	No	No	0.637853	0.886971	0.514192	0.739605	0.48925	0.0794151	0.557501	0.782131	0.176116	0.541994	0.0474628	0.60992
C4_p136-138_A.con	No	No	1.11657	0.8109	0.325851	0.637882	2.66854	0.0969115	0.557501	0.872923	0.48525	0.610675	0.530568	0.469759
V2.1_p53-54_C.TV1	No	No	0.622085	0.718396	0.273132	0.637882	0.614544	0.0981583	0.557501	0.661493	0.0530608	0.541994	0.0313228	0.285744
C1_p34-36_M.con	No	No	1.80142	0.926359	0.749163	0.840004	1.51515	0.103409	0.557501	1.14591	0.459494	0.610675	0.247629	0.315579
KE_p235-236_C.con	No	No	1.4588	0.625377	0.13837	0.637882	0.354196	0.109583	0.557501	0.558817	0.064019	0.541994	0.0869548	0.407967
C5.2_p156-158_M.con	No	No	0.899716	0.87844	0.662849	0.791574	0.653151	0.110446	0.557501	0.737293	0.137099	0.541994	0.250117	0.394799
C4_p136-138_C.TV1	No	No	0.792403	0.761078	0.236254	0.637882	4.30241	0.1115	0.557501	0.808164	0.318906	0.574031	0.448804	0.402594
V2.2_p58-60_B.MN	No	No	0.212174	0.948929	0.82998	0.887169	0.686214	0.152085	0.676079	0.81019	0.230721	0.541994	0.550043	0.417397
V2.1_p53-54_B.MN	No	No	0.323624	1.09626	0.686031	0.791574	0.664381	0.165264	0.676079	0.881548	0.466917	0.610675	0.286539	0.519134
C5.3_p160-161_B.MN	No	No	0.50988	0.867478	0.606043	0.789698	0.717652	0.265321	0.818883	0.78777	0.221932	0.541994	0.449698	0.490778
V2.2_p58-60_C.con	No	No	0.344129	0.840784	0.553155	0.754303	1.4029	0.266788	0.818883	1.05713	0.789833	0.845893	0.622638	0.444993
C2_p65-66_M.con	No	No	1.02034	0.790051	0.361237	0.637882	1.37352	0.310527	0.818883	0.951502	0.807225	0.845893	0.503671	0.437018
V2.2_p58-60_AE.A244	No	No	0.357344	0.760258	0.207957	0.637882	0.691088	0.315777	0.818883	0.740399	0.0973878	0.541994	0.527877	0.6781
V5_p149-150_AE.A244	No	No	0.909028	0.751861	0.307014	0.637882	1.53593	0.41422	0.818883	0.819221	0.336918	0.583127	0.469275	0.474932
V2.2_p58-60_C.ZM651	No	No	0.185884	0.904939	0.656009	0.791574	0.764506	0.422516	0.818883	0.857123	0.412424	0.610675	0.061687	0.124755
C4_p136-138_D.con	No	No	0.672025	0.819069	0.469863	0.704795	2.10619	0.437888	0.818883	0.870213	0.557109	0.677565	0.122386	0.424407
KE_p235-236_A.con	No	No	0.774076	0.95841	0.854019	0.887169	1.17564	0.457497	0.818883	1.05309	0.756594	0.845893	0.276617	0.269083
V5_p149-150_AE.TH023	No	No	0.789075	0.545542	0.36609	0.637882	1.49214	0.458314	0.818883	0.732496	0.25454	0.541994	0.38214	0.52844
C5.3_p160-161_M.con	No	No	0.412891	1.27412	0.327048	0.637882	1.18248	0.476436	0.818883	1.22423	0.222247	0.541994	0.225399	0.157116
C5.3_p160-161_D.con	No	No	0.540133	0.756062	0.297046	0.637882	1.16552	0.480305	0.818883	0.935487	0.707545	0.816398	0.637054	0.526531
V2.2_p58-60_AE.con	No	No	0.151335	1.6122	0.0467576	0.637882	0.835583	0.483672	0.818883	1.17003	0.371223	0.596609	0.471077	0.309085
KE_p235-236_D.con	No	No	0.293526	1.26853	0.162593	0.637882	1.3107	0.52259	0.818883	1.2751	0.112018	0.541994	0.178295	0.512055
V5_p149-150_D.con	No	No	0.869393	0.682332	0.18142	0.637882	1.40128	0.550019	0.818883	0.745131	0.209396	0.541994	0.62483	0.689219
C5.1_p152-153_M.con	No	No	0.758399	0.68153	0.15743	0.637882	0.81794	0.551728	0.818883	0.726901	0.145454	0.541994	0.0530593	0.413561
V5_p149-150_B.MN	No	No	1.14454	0.709113	0.149553	0.637882	1.22609	0.554506	0.818883	0.798663	0.251766	0.541994	0.565689	0.680678
V2.2_p58-60_AG.con	No	No	0.153874	1.57471	0.0546176	0.637882	1.17703	0.565472	0.818883	1.39181	0.0748376	0.541994	0.549723	0.485205
V2.2_p58-60_B.con	No	No	0.246247	0.894151	0.614209	0.789698	0.836839	0.572811	0.818883	0.874423	0.468404	0.610675	0.489386	0.347542
KE_p235-236_AG.con	No	No	0.704978	0.698655	0.396904	0.637882	1.31759	0.574773	0.818883	0.841374	0.48854	0.610675	0.642878	0.343203
V3_p99-101_B.MN	No	No	1.22883	0.679143	0.161246	0.637882	0.851929	0.596985	0.818883	0.746644	0.177793	0.541994	0.196066	0.20627
AVERY_p187-189_M.con	No	No	2.4636	0.659848	0.209494	0.637882	0.832728	0.606888	0.818883	0.72843	0.259519	0.541994	0.595864	0.51649
V5_p149-150_M.con	No	No	1.44486	0.737082	0.201042	0.637882	1.30084	0.618908	0.818883	0.78467	0.244964	0.541994	0.568028	0.668686
V5_p149-150_C.con	No	No	1.40789	0.75975	0.237227	0.637882	1.30129	0.644107	0.818883	0.804831	0.277019	0.541994	0.384718	0.557868
V5_p149-150_C.ZM651	No	No	0.478276	0.700027	0.157661	0.637882	1.13232	0.66836	0.818883	0.810072	0.254387	0.541994	0.493717	0.555961
V2.2_p58-60_D.con	No	No	0.274239	0.88127	0.672683	0.791574	1.08848	0.688596	0.818883	1.00753	0.966593	0.966593	0.654856	0.510178
C5.3_p160-161_C.ZM651	No	No	0.917525	1.042	0.887169	0.887169	0.908124	0.688662	0.818883	0.9564	0.808298	0.845893	0.525759	0.497603
V2.2_p58-60_A.con	No	No	0.118602	1.25273	0.38891	0.637882	1.10123	0.691501	0.818883	1.16723	0.388126	0.602264	0.549213	0.569857
C5.3_p160-161_AE.A244	No	No	0.603173	1.08599	0.765337	0.840004	0.933609	0.757358	0.844446	0.985831	0.93482	0.956065	0.407405	0.485774
KE_p235-236_M.con	No	No	0.892536	0.762069	0.373888	0.637882	0.728318	0.765821	0.844446	0.759933	0.359705	0.596609	0.418891	0.352253
C4_p136-138_B.con	No	No	0.667145	0.688707	0.24371	0.637882	1.39917	0.775247	0.844446	0.724995	0.270962	0.541994	0.0684683	0.259941
V2.2_p58-60_M.con	No	No	0.346957	0.695266	0.379632	0.637882	0.942081	0.78815	0.844446	0.863944	0.471987	0.610675	0.303518	0.471633
V2.2_p58-60_C.1086	No	No	0.335941	1.21205	0.251883	0.637882	1.06323	0.859592	0.899573	1.17918	0.274943	0.541994	0.441423	0.327691
V3_p99-101_D.con	No	No	2.18397	0.852475	0.525942	0.739605	1.02545	0.947506	0.96904	0.886598	0.609545	0.721829	0.218331	0.302172
C5.3_p160-161_AE.TH023	No	No	0.470974	1.49832	0.13181	0.637882	1.00392	0.987471	0.987471	1.19587	0.297083	0.55703	0.402773	0.202277

## Sheet: Neutralization Titers (12.5)
Assay	Vaccinees Only?	Baseline-Controlled?	Outlier(s) adjusted?	SD	HR (Females)	p-value (Females)	FDR-adjusted (Females)	HR (Males)	p-value (Males)	FDR-adjusted (Males)	HR (Combined)	p-value (Combined)	FDR-adjusted (Combined)	PH test	PH test (combined sexes)
ID50_SF162 m12.5	No	Yes	No	104.836	0.997565	0.990395	0.990395	0.0800744	0.231786	0.872259	0.992791	0.972481	0.972481	0.316792	0.135751
ID50_TH023 m12.5	No	Yes	No	1839.68	1.06439	0.744342	0.990395	1.15271	0.872259	0.872259	1.06893	0.717937	0.95725	0.349637	0.223858
ID50_BZ167 m12.5	No	Yes	No	6.07336	1.4909	0.276243	0.990395	0.760494	0.619514	0.872259	1.23436	0.458114	0.95725	0.461066	0.208404
neut.breadth_12.5	No	Yes	No	1.70359	0.889372	0.703785	0.990395	0.904357	0.772494	0.872259	0.895951	0.630571	0.95725	0.0457303	0.0529862

## Sheet: Neutralization Titers (15)
Assay	Vaccinees Only?	Baseline-Controlled?	Outlier(s) adjusted?	SD	HR (Females)	p-value (Females)	FDR-adjusted (Females)	HR (Males)	p-value (Males)	FDR-adjusted (Males)	HR (Combined)	p-value (Combined)	FDR-adjusted (Combined)	PH test	PH test (combined sexes)
ID50_MW965 m15	Yes	No	No	215.066	1.36274	0.373913	0.747826	0.786424	0.462906	0.462906	0.982896	0.938836	0.938836	0.240056	0.197909
ID50_TH023 m15	Yes	No	No	120.737	0.947786	0.837356	0.837356	1.31288	0.344445	0.462906	1.07993	0.683279	0.938836	0.157239	0.167808

[truncated: 11 more sheets: Other Assays, Functional Antibodies (12.5), Functional Antibodies (15), ICS Assays (12.5), ICS Assays (15), ICABA Assays (12.5), ICABA Assays (15), COMPASS (12.5), COMPASS (15), Fc Array (12.5), Fc Array (15)]
