# Supplementary material for: Adjuvanted HIV-1 vaccine promotes antibody-dependent phagocytic responses and protects against heterologous SHIV challenge
Source: PLoS Pathog. 2020 Sep 3;16(9):e1008764. doi: 10.1371/journal.ppat.1008764 (PMC7505435; doi:10.1371/journal.ppat.1008764)
Supplement: S3 Table — Associations between immune responses and SHIV infection risk were assessed by Cox proportional hazards models for all assays (without filtering out highly correlated assays). Analysis was performed as described in S2 Table. Abbreviations: SD, standard deviation; HR, hazard ratio. (XLSX) [file ppat.1008764.s013.xlsx]

## Sheet: Endpoint Titers (12.5)
Table S3. Immune correlates of protection analysis including all assays
Assay	Vaccinees Only?	Baseline-Controlled?	Outlier(s) adjusted?	SD	HR (Females)	p-value (Females)	FDR-adjusted (Females)	HR (Males)	p-value (Males)	FDR-adjusted (Males)	HR (Combined)	p-value (Combined)	FDR-adjusted (Combined)	PH test	PH test (combined sexes)
Endpt CN54 gp140_m12.5	Yes	No	No	0.737804	1.15074	0.622484	0.66532	1.57196	0.430442	0.717403	1.23468	0.388176	0.748966	0.03092	0.0189284
Endpt gp145 CO6980_ABL_m12.5	Yes	No	No	0.62136	1.3887	0.210597	0.526492	1.53118	0.121959	0.523332	1.45502	0.0546137	0.273068	0.174666	0.33864
Endpt V2 acute C_m12.5	Yes	No	No	1.10534	0.881521	0.619803	0.66532	1.20604	0.614927	0.768658	0.973229	0.898478	0.898478	0.0535519	0.0396119
Endpt V3 acute C_m12.5	Yes	No	No	1.04669	1.12383	0.66532	0.66532	0.920643	0.858776	0.858776	1.06653	0.777038	0.898478	0.225256	0.196892
Endpt CN54 gp70V1V2_m12.5	Yes	No	No	1.18755	0.622205	0.084625	0.423125	1.61928	0.209333	0.523332	0.846563	0.44938	0.748966	0.283292	0.211689

## Sheet: Endpoint Titers (15)
Assay	Vaccinees Only?	Baseline-Controlled?	Outlier(s) adjusted?	SD	HR (Females)	p-value (Females)	FDR-adjusted (Females)	HR (Males)	p-value (Males)	FDR-adjusted (Males)	HR (Combined)	p-value (Combined)	FDR-adjusted (Combined)	PH test	PH test (combined sexes)
Endpt CN54 gp140_m15	Yes	No	No	1.2115	1.12371	0.665722	0.765112	1.03883	0.90852	0.98508	1.08906	0.679688	0.980512	0.513544	0.403612
Endpt V2 acute C_m15	Yes	No	No	1.15703	0.921076	0.765112	0.765112	1.65917	0.119052	0.269157	1.17366	0.447881	0.980512	0.00978315	0.0213018
Endpt V3 acute C_m15	Yes	No	No	1.24768	1.36368	0.359615	0.765112	0.803335	0.39777	0.596655	0.994682	0.980512	0.980512	0.135322	0.340186
Endpt CN54 gp70V1V2_m15	Yes	No	No	1.10716	0.851942	0.536992	0.765112	1.67307	0.134578	0.269157	1.03854	0.8481	0.980512	0.61689	0.244907
Endpt gp145 CO6980_Krebs_m15	Yes	No	No	0.984831	1.17271	0.536602	0.765112	0.99253	0.98508	0.98508	1.11892	0.602728	0.980512	0.514979	0.389688
Endpt SHIV1157ipd3N4_V2_m15	Yes	No	No	1.56544	1.07181	0.734846	0.765112	6.6882	0.00969302	0.0581581	1.26379	0.237828	0.980512	0.494009	0.352031

## Sheet: a4b7 inhibition (12.5)
Assay	Vaccinees Only?	Baseline-Controlled?	Outlier(s) adjusted?	SD	HR (Females)	p-value (Females)	FDR-adjusted (Females)	HR (Males)	p-value (Males)	FDR-adjusted (Males)	HR (Combined)	p-value (Combined)	FDR-adjusted (Combined)	PH test	PH test (combined sexes)
% a4b7 inhib cV2-C mo.12.5 1:50_Average	Yes	Yes	No	4.75103	0.505544	0.0758529	0.151706	1.44547	0.271164	0.347436	0.845006	0.612966	0.792203	0.677195	0.470525
% a4b7 inhib cV2-C mo.12.5 1:100_Average	Yes	Yes	No	7.59745	1.00419	0.984599	0.984599	1.72113	0.289054	0.347436	1.05396	0.792203	0.792203	0.423513	0.282809
% a4b7 inhib cV3-C mo.12.5 1:50_Average	Yes	Yes	No	3.77692	0.747035	0.517495	0.689994	0.705424	0.347436	0.347436	0.72144	0.247218	0.494437	0.906933	0.85988
% a4b7 inhib cV3-C mo.12.5 1:100_Average	Yes	Yes	No	8.03715	2.19915	0.00467138	0.0186855	0.563607	0.272127	0.347436	1.69546	0.0386764	0.154706	0.4076	0.218183

## Sheet: Serum IgG Titers (12.5)
Assay	Vaccinees Only?	Baseline-Controlled?	Outlier(s) adjusted?	SD	HR (Females)	p-value (Females)	FDR-adjusted (Females)	HR (Males)	p-value (Males)	FDR-adjusted (Males)	HR (Combined)	p-value (Combined)	FDR-adjusted (Combined)	PH test	PH test (combined sexes)
Serum.IgG.AUC.m12.5_CO6980v0c22 gp145	No	No	No	23158.2	2.5045	0.191253	0.91952	1.66911	0.50634	0.961272	2.40397	0.219176	0.985026	0.486317	0.566503
Serum.IgG.AUC.m12.5_C.CONSHIV1157ipd3N4_avi gp140	No	No	No	18580.9	2.21936	0.186317	0.91952	1.59743	0.492454	0.961272	2.15536	0.206981	0.985026	0.602611	0.656138
Serum.IgG.AUC.m12.5_1086C gp140C_avi	No	No	No	22740.2	2.39469	0.176634	0.91952	1.59562	0.513555	0.961272	2.26579	0.209384	0.985026	0.482481	0.512728
Serum.IgG.AUC.m12.5_1428_gp140C.avi/293F	No	No	No	17423.8	1.80799	0.283925	0.91952	1.19682	0.781092	0.961272	1.76506	0.313941	0.985026	0.41908	0.56519
Serum.IgG.AUC.m12.5_TV1c8.2_21 gp140C_avi	No	No	No	18074.1	1.29938	0.621473	0.928103	0.82072	0.757712	0.961272	1.29063	0.638366	0.985026	0.300603	0.425102
Serum.IgG.AUC.m12.5_Con S gp140 CFI	No	No	No	25498.4	4.02093	0.121311	0.91952	2.68552	0.30229	0.961272	3.91236	0.132247	0.985026	0.654226	0.806986
Serum.IgG.AUC.m12.5_C.CONSHIV1157ipd3N4_avi gp120	No	No	No	14004.6	1.78084	0.156271	0.91952	1.43004	0.506157	0.961272	1.76802	0.163221	0.985026	0.425043	0.296969
Serum.IgG.AUC.m12.5_CAP45_D11gp120.avi/293F	No	No	No	7115.3	1.166	0.566626	0.928103	0.615001	0.315454	0.961272	1.13597	0.647033	0.985026	0.206307	0.289576
Serum.IgG.AUC.m12.5_Ce1176_D11gp120.avi/293F	No	No	No	6943.98	1.1579	0.619476	0.928103	0.658744	0.402211	0.961272	1.14491	0.657423	0.985026	0.144983	0.186887
Serum.IgG.AUC.m12.5_620345_D11 gp120.avi/293F	No	No	No	13178	1.53141	0.26129	0.91952	0.972685	0.955297	0.992601	1.43059	0.341975	0.985026	0.375342	0.287507
Serum.IgG.AUC.m12.5_BJOX002_D11gp120.avi/293F	No	No	No	7584.68	1.21448	0.516779	0.928103	0.720386	0.519978	0.961272	1.23822	0.490089	0.985026	0.207366	0.263477
Serum.IgG.AUC.m12.5_SHIV1157ipd3N4 gp70 V1V2	No	No	No	2837.86	0.845271	0.378102	0.928103	0.897742	0.795536	0.961272	0.851805	0.374516	0.985026	0.565932	0.458775
Serum.IgG.AUC.m12.5_gp70_B.CaseA_V1_V2	No	No	No	8044.67	1.23683	0.313598	0.91952	1.04123	0.921131	0.989363	1.21678	0.355341	0.985026	0.348548	0.234876
Serum.IgG.AUC.m12.5_gp70-92TH023 V1V2	No	No	No	12769.6	1.05638	0.796371	0.93924	1.03916	0.907309	0.989363	1.05257	0.79768	0.985026	0.688314	0.562871
Serum.IgG.AUC.m12.5_gp70-96ZM651.02 V1v2	No	No	No	10093.4	1.02997	0.870407	0.93924	1.35106	0.447237	0.961272	1.05803	0.742131	0.985026	0.589109	0.458408
Serum.IgG.AUC.m12.5_gp70-BJOX002000.03.2 V1V2	No	No	No	7907.42	0.892833	0.576867	0.928103	0.772659	0.528485	0.961272	0.878232	0.521726	0.985026	0.632904	0.496594
Serum.IgG.AUC.m12.5_gp70-Ce1086_B2 V1V2	No	No	No	9351.67	1.0255	0.905536	0.954929	1.00712	0.982705	0.992601	1.02137	0.915591	0.985026	0.695082	0.560617
Serum.IgG.AUC.m12.5_gp70-CM244.ec1 V1V2	No	No	No	9555.09	1.01308	0.949152	0.955871	1.01755	0.958541	0.992601	1.01398	0.942226	0.985026	0.699434	0.557202
Serum.IgG.AUC.m12.5_gp70-ConC V1V2	No	No	No	7440.23	0.894729	0.656073	0.928103	0.843366	0.582301	0.961272	0.876017	0.549748	0.985026	0.442368	0.307268
Serum.IgG.AUC.m12.5_gp70-CAP210.2.00.E8 V1V2	No	No	No	7677.36	1.29784	0.195261	0.91952	1.2217	0.658192	0.961272	1.29386	0.199986	0.985026	0.448357	0.320752
Serum.IgG.AUC.m12.5_gp70-SHIV1157idp3N4 V3	No	No	No	19738.8	1.65146	0.184852	0.91952	1.07499	0.887713	0.989363	1.56916	0.228508	0.985026	0.603973	0.535918
Serum.IgG.AUC.m12.5_gp41	No	No	No	25129.9	3.74454	0.0873392	0.91952	2.3382	0.29903	0.961272	3.36239	0.123579	0.985026	0.517675	0.792578
Serum.IgG.AUC.m12.5_HxB2 new 8b core 6x His	No	No	No	6841.15	0.907494	0.693425	0.93924	0.996468	0.992601	0.992601	0.924625	0.735715	0.985026	0.605492	0.536205
Serum.IgG.AUC.m12.5_HxB2 new 8b core 1420R	No	No	No	1149.14	0.965609	0.852029	0.93924	1.3374	0.554556	0.961272	0.975969	0.893442	0.985026	0.65956	0.507237
Serum.IgG.AUC.m12.5_YU2 gp120 old core	No	No	No	5342.16	1.37337	0.295816	0.91952	1.05381	0.914838	0.989363	1.38265	0.295799	0.985026	0.416238	0.407298
Serum.IgG.AUC.m12.5_YU2 gp120 old core D368R	No	No	No	4858.37	1.34618	0.262269	0.91952	1.16605	0.734621	0.961272	1.34305	0.271382	0.985026	0.361668	0.303736
Serum.IgG.AUC.m12.5_CH505TF_D7gp120.avi/293F	No	No	No	11408.9	1.05234	0.874465	0.93924	0.556911	0.230534	0.961272	1.00465	0.988936	0.988936	0.102373	0.117525
Serum.IgG.AUC.m12.5_CH505 TF delta371Ile gp120	No	No	No	10347.9	1.01944	0.942133	0.955871	0.482465	0.119031	0.961272	0.961401	0.888152	0.985026	0.0843568	0.129547
Bio.SHIV.V2_1157ipd3N4_m12.5	No	No	No	3.25551	0.84598	0.408022	0.928103	1.30562	0.429872	0.961272	0.930351	0.674234	0.985026	0.674669	0.580066
Bio.SHIV.V2_1157ipd3N4.QNE_m12.5	No	No	No	4.63292	1.14153	0.547813	0.928103	0.919631	0.788377	0.961272	1.05872	0.740707	0.985026	0.176037	0.265993
Bio.SHIV.V2_1157ipd3N4.QNE.Y173H_m12.5	No	No	No	5.36746	1.10652	0.632149	0.928103	1.16205	0.642732	0.961272	1.12096	0.543481	0.985026	0.362249	0.612485
Biotin.GGG_CH505.TFV2_m12.5	No	No	No	4.10188	1.0593	0.805474	0.93924	0.759622	0.302183	0.961272	0.93534	0.709763	0.985026	0.521196	0.677361
Bio.1086C.V2_HS_m12.5	No	No	No	3.3016	0.916845	0.653488	0.928103	0.891819	0.704605	0.961272	0.909312	0.556694	0.985026	0.32946	0.674605
Biotin.9004S.171i_m12.5	No	No	No	4.18293	0.901119	0.625883	0.928103	1.30762	0.338176	0.961272	1.03451	0.841005	0.985026	0.806549	0.644945
Biotin.E.A244.171i_m12.5	No	No	No	4.26567	0.799713	0.300025	0.91952	1.15373	0.575297	0.961272	0.926994	0.637253	0.985026	0.571261	0.569254
Bio.V3.A_m12.5	No	No	No	6.4844	1.18577	0.733549	0.93924	0.830694	0.675166	0.961272	0.942315	0.891817	0.985026	0.455376	0.657172
Bio.V3.B_m12.5	No	No	No	4.67708	1.14012	0.760395	0.93924	0.810943	0.681047	0.961272	1.07564	0.859487	0.985026	0.489549	0.719953
Bio.V3.C_m12.5	No	No	No	5.02729	1.94384	0.370214	0.928103	1.19502	0.815242	0.964981	1.64123	0.481528	0.985026	0.271286	0.46136
Bio.V3.M_m12.5	No	No	No	5.67171	0.618708	0.296129	0.91952	0.371432	0.0682112	0.961272	0.597752	0.253906	0.985026	0.499369	0.690779
Bio.V3.CRF1_m12.5	No	No	No	4.69253	1.06697	0.845946	0.93924	0.903515	0.668062	0.961272	0.947428	0.802735	0.985026	0.0300904	0.606893
Bio.Pep.40.BD_m12.5	No	No	No	2.79243	0.79607	0.330217	0.91952	0.717627	0.203921	0.961272	0.7623	0.146129	0.985026	0.561762	0.606776
Bio.Pep.40.M.CRF1_m12.5	No	No	No	3.07536	0.970254	0.868905	0.93924	0.613154	0.245623	0.961272	0.913485	0.590257	0.985026	0.764797	0.638996
Bio.V5C5_463.C_m12.5	No	No	No	5.86392	0.741685	0.33293	0.91952	0.695692	0.326252	0.961272	0.726561	0.265063	0.985026	0.285667	0.415258
Bio.RV144_C5.2_AE_m12.5	No	No	No	5.97917	1.18945	0.454824	0.928103	0.799379	0.382482	0.961272	0.989496	0.952153	0.985026	0.601996	0.632926
Bio.RV144_C5.2_C_m12.5	No	No	No	4.60279	1.2263	0.453675	0.928103	0.739787	0.237781	0.961272	0.923229	0.684516	0.985026	0.259661	0.666044
B.con.03.gp41.ID_m12.5	No	No	No	3.35831	0.893667	0.644681	0.928103	0.923387	0.762205	0.961272	0.907186	0.580768	0.985026	0.792036	0.674702
C_HVTN505.gp41.ID_m12.5	No	No	No	8.58104	0.829066	0.806002	0.93924	0.558033	0.447427	0.961272	0.704422	0.63972	0.985026	0.280929	0.455349
ABDM_HVTN505.gp41.ID_m12.5	No	No	No	7.70944	0.880211	0.818476	0.93924	0.589756	0.343427	0.961272	0.746161	0.582995	0.985026	0.124035	0.280719
Bio.C1_104.BC_m12.5	No	No	No	6.29003	1.20657	0.620991	0.928103	0.815383	0.608804	0.961272	1.02389	0.945733	0.985026	0.456459	0.475717
Bio.C1_104.AE_m12.5	No	No	No	8.06534	1.83478	0.180524	0.91952	1.28027	0.616373	0.961272	1.61784	0.253913	0.985026	0.207388	0.282687
Serum.IgG.MFIratio.m12.5_HxB2 new 8b core WT:I420R CD4i	Yes	No	No	3.51403	0.738043	0.293751	0.91952	0.872216	0.71159	0.961272	0.78463	0.290702	0.985026	0.527832	0.366337
Serum.IgG.MFIratio.m12.5_YU2 gp120 old core WT:D368R	Yes	No	No	0.385127	1.24937	0.281029	0.91952	0.61034	0.284854	0.961272	1.05335	0.804202	0.985026	0.478971	0.248553
Serum.IgG.MFIratio.m12.5_CH505TF_WT:d371I	Yes	No	No	0.24381	0.831542	0.463238	0.928103	1.32966	0.294417	0.961272	1.00776	0.968043	0.985026	0.187149	0.320125
Serum.IgG.AUC.m12.5_gp120_median	No	No	No	7578.83	1.21225	0.52792	0.928103	0.739196	0.555087	0.961272	1.23688	0.497793	0.985026	0.221265	0.277542
Serum.IgG.AUC.m12.5_gp140_median	No	No	No	19012.1	1.80465	0.295703	0.91952	1.26307	0.728461	0.961272	1.82512	0.293967	0.985026	0.476164	0.571297
Serum.IgG.AUC.m12.5_gp41_median	No	No	No	272461	0.833566	0.468337	0.928103	0.566116	0.138411	0.961272	0.737952	0.216366	0.985026	0.198285	0.160356
Serum.IgG.AUC.m12.5_v1v2_median	No	No	No	8179.89	0.989357	0.955871	0.955871	0.93827	0.870613	0.989363	0.983563	0.930538	0.985026	0.657475	0.524419
Serum.IgG.AUC.m12.5_v3_median	No	No	No	152393	1.04005	0.870487	0.93924	0.657965	0.382181	0.961272	0.973097	0.910916	0.985026	0.255363	0.182821

## Sheet: Serum IgG Titers (15)
Assay	Vaccinees Only?	Baseline-Controlled?	Outlier(s) adjusted?	SD	HR (Females)	p-value (Females)	FDR-adjusted (Females)	HR (Males)	p-value (Males)	FDR-adjusted (Males)	HR (Combined)	p-value (Combined)	FDR-adjusted (Combined)	PH test	PH test (combined sexes)
Serum.IgG.AUC.m15_CO6980v0c22 gp145	No	No	No	11802.1	1.11567	0.788153	0.989827	0.741463	0.440031	0.729194	0.867631	0.67813	0.910633	0.35353	0.581268
Serum.IgG.AUC.m15_C.CONSHIV1157ipd3N4_avi gp140	No	No	No	8021.48	1.09777	0.778467	0.989827	0.906947	0.790573	0.881793	1.01591	0.958045	0.972213	0.531777	0.62078
Serum.IgG.AUC.m15_1086C gp140C_avi	No	No	No	11653.3	1.14425	0.739405	0.989827	0.754452	0.466389	0.731855	0.884608	0.722226	0.910633	0.341798	0.576781
Serum.IgG.AUC.m15_1428_gp140C.avi/293F	No	No	No	7214.69	1.07464	0.839948	0.989827	0.715603	0.350079	0.725673	0.863409	0.625639	0.910633	0.299134	0.605555
Serum.IgG.AUC.m15_TV1c8.2_21 gp140C_avi	No	No	No	8085.33	0.908142	0.775257	0.989827	0.598787	0.149025	0.65412	0.741932	0.302806	0.910633	0.272876	0.583131
Serum.IgG.AUC.m15_Con S gp140 CFI	No	No	No	13219.4	0.947427	0.903206	0.989827	0.677475	0.378499	0.725673	0.786987	0.545976	0.910633	0.365462	0.594955
Serum.IgG.AUC.m15_C.CONSHIV1157ipd3N4_avi gp120	No	No	No	5463.38	1.27378	0.427987	0.989827	1.2925	0.423694	0.725673	1.28225	0.349051	0.910633	0.383184	0.305687
Serum.IgG.AUC.m15_CAP45_D11gp120.avi/293F	No	No	No	1929.74	1.02955	0.921613	0.989827	0.60886	0.169901	0.65412	0.827609	0.453047	0.910633	0.15014	0.5232
Serum.IgG.AUC.m15_Ce1176_D11gp120.avi/293F	No	No	No	1707.24	1.01108	0.96913	0.989827	0.72756	0.363805	0.725673	0.895579	0.664132	0.910633	0.160819	0.488878
Serum.IgG.AUC.m15_620345_D11 gp120.avi/293F	No	No	No	4693.61	1.27198	0.479426	0.989827	0.988578	0.963022	0.963022	1.04972	0.825573	0.920831	0.203321	0.277255
Serum.IgG.AUC.m15_BJOX002_D11gp120.avi/293F	No	No	No	1901.74	1.07976	0.792526	0.989827	0.755529	0.418697	0.725673	0.941099	0.817938	0.920831	0.171135	0.468848
Serum.IgG.AUC.m15_SHIV1157ipd3N4 gp70 V1V2	No	No	No	547.151	0.718561	0.22381	0.989827	1.02518	0.911051	0.960745	0.863259	0.404847	0.910633	0.534555	0.459278
Serum.IgG.AUC.m15_gp70_B.CaseA_V1_V2	No	No	No	2539.94	0.988222	0.958325	0.989827	1.39957	0.21779	0.664831	1.10632	0.597094	0.910633	0.545607	0.439211
Serum.IgG.AUC.m15_gp70-92TH023 V1V2	No	No	No	5928.66	0.83584	0.438598	0.989827	1.15915	0.595931	0.808903	0.935608	0.718818	0.910633	0.809654	0.666372
Serum.IgG.AUC.m15_gp70-96ZM651.02 V1v2	No	No	No	5156.89	0.845322	0.470902	0.989827	1.46273	0.0866005	0.65412	1.02371	0.894135	0.972213	0.604696	0.609184
Serum.IgG.AUC.m15_gp70-BJOX002000.03.2 V1V2	No	No	No	2769.32	0.745778	0.244547	0.989827	1.19288	0.504728	0.731855	0.881473	0.477376	0.910633	0.674581	0.591664
Serum.IgG.AUC.m15_gp70-Ce1086_B2 V1V2	No	No	No	3985.41	0.824129	0.431373	0.989827	1.08265	0.757374	0.881793	0.922403	0.660061	0.910633	0.666625	0.623159
Serum.IgG.AUC.m15_gp70-CM244.ec1 V1V2	No	No	No	4069.87	0.81291	0.389028	0.989827	1.09964	0.723278	0.881793	0.910221	0.605327	0.910633	0.691318	0.648713
Serum.IgG.AUC.m15_gp70-ConC V1V2	No	No	No	3006.63	0.616738	0.316559	0.989827	1.04361	0.788172	0.881793	0.992156	0.963088	0.972213	0.496904	0.434206
Serum.IgG.AUC.m15_gp70-CAP210.2.00.E8 V1V2	No	No	No	3372.29	0.943384	0.787651	0.989827	1.41213	0.162119	0.65412	1.07335	0.68792	0.910633	0.719179	0.592178
Serum.IgG.AUC.m15_gp70-SHIV1157idp3N4 V3	No	No	No	11313.2	1.29874	0.318464	0.989827	0.832313	0.678251	0.879862	1.18614	0.485861	0.910633	0.514507	0.661939
Serum.IgG.AUC.m15_gp41	No	No	No	12068.7	1.09827	0.802615	0.989827	0.693429	0.339241	0.725673	0.854413	0.63986	0.910633	0.221429	0.450252
Serum.IgG.AUC.m15_HxB2 new 8b core 6x His	No	No	No	2525.66	0.709645	0.192384	0.989827	1.32973	0.333844	0.725673	0.858767	0.46788	0.910633	0.759594	0.657313
Serum.IgG.AUC.m15_HxB2 new 8b core 1420R	No	No	No	322.918	0.608902	0.175174	0.989827	1.31706	0.203003	0.65412	0.950576	0.816542	0.920831	0.584969	0.62108
Serum.IgG.AUC.m15_YU2 gp120 old core	No	No	No	1533.11	1.14486	0.606466	0.989827	0.983842	0.957298	0.963022	1.07493	0.751065	0.914714	0.492402	0.503879
Serum.IgG.AUC.m15_YU2 gp120 old core D368R	No	No	No	1217.86	1.08439	0.760434	0.989827	1.05141	0.854332	0.917616	1.06822	0.759863	0.914714	0.523993	0.503747
Serum.IgG.AUC.m15_CH505TF_D7gp120.avi/293F	No	No	No	3836.74	1.0434	0.87902	0.989827	0.664635	0.190082	0.65412	0.834937	0.450124	0.910633	0.144272	0.435638
Serum.IgG.AUC.m15_CH505 TF delta371Ile gp120	No	No	No	3419.61	1.02752	0.91802	0.989827	0.580132	0.122799	0.65412	0.799562	0.314241	0.910633	0.129162	0.53152
Bio.SHIV.V2_1157ipd3N4_m15	No	No	No	2.89772	0.969579	0.905953	0.989827	0.795001	0.323585	0.725673	0.872255	0.409152	0.910633	0.654502	0.709408
Bio.SHIV.V2_1157ipd3N4.QNE_m15	No	No	No	3.92577	0.99703	0.989827	0.989827	2.05315	0.0242111	0.65412	1.3415	0.125063	0.910633	0.047635	0.0824935
Bio.SHIV.V2_1157ipd3N4.QNE.Y173H_m15	No	No	No	3.06073	0.666529	0.210604	0.989827	1.0686	0.778565	0.881793	0.928533	0.684554	0.910633	0.511986	0.368253
Biotin.GGG_CH505.TFV2_m15	No	No	No	4.20736	0.9767	0.913651	0.989827	1.02247	0.935706	0.963022	0.994093	0.972213	0.972213	0.524357	0.473408
Bio.1086C.V2_HS_m15	No	No	No	3.5054	1.18586	0.399216	0.989827	1.13792	0.682651	0.879862	1.17189	0.351161	0.910633	0.306518	0.554776
Biotin.9004S.171i_m15	No	No	No	0.789911	0.940692	0.842649	0.989827	0.382247	0.013453	0.65412	0.679442	0.124955	0.910633	0.44969	0.44781
Biotin.E.A244.171i_m15	No	No	No	4.16779	0.840573	0.465024	0.989827	0.76011	0.311803	0.725673	0.804277	0.211858	0.910633	0.761242	0.717523
Bio.V3.A_m15	No	No	No	4.51445	1.06148	0.845856	0.989827	0.612329	0.184882	0.65412	0.901342	0.703026	0.910633	0.41814	0.596988
Bio.V3.B_m15	No	No	No	2.9376	0.950697	0.857815	0.989827	0.78911	0.469655	0.731855	0.883112	0.612788	0.910633	0.227304	0.510132
Bio.V3.C_m15	No	No	No	3.74608	1.12559	0.751827	0.989827	0.601057	0.11618	0.65412	0.772152	0.405253	0.910633	0.20974	0.419247
Bio.V3.M_m15	No	No	No	4.50379	1.10665	0.72887	0.989827	0.810088	0.500771	0.731855	0.980801	0.939169	0.972213	0.246253	0.534898
Bio.V3.CRF1_m15	No	No	No	3.7288	1.05659	0.800404	0.989827	1.35978	0.351253	0.725673	1.14851	0.445167	0.910633	0.536181	0.660266
Bio.Pep.40.BD_m15	No	No	No	1.78278	0.919588	0.774203	0.989827	0.721478	0.104091	0.65412	0.779254	0.182571	0.910633	0.70782	0.494222
Bio.Pep.40.M.CRF1_m15	No	No	No	1.8532	0.745619	0.351943	0.989827	0.818567	0.419406	0.725673	0.790393	0.210687	0.910633	0.648006	0.616864
Bio.V5C5_463.C_m15	No	No	No	3.44791	0.548754	0.0414529	0.989827	1.12839	0.740168	0.881793	0.721597	0.177136	0.910633	0.0631366	0.073974
Bio.RV144_C5.2_AE_m15	No	No	No	2.96053	1.45966	0.129125	0.989827	0.691981	0.195392	0.65412	1.13654	0.518976	0.910633	0.406259	0.605307
Bio.RV144_C5.2_C_m15	No	No	No	3.47162	1.49438	0.0957958	0.989827	0.681697	0.150144	0.65412	1.09926	0.611665	0.910633	0.497967	0.605964
B.con.03.gp41.ID_m15	No	No	No	4.01433	0.769791	0.286552	0.989827	1.09577	0.716066	0.881793	0.921446	0.639502	0.910633	0.031211	0.629533
C_HVTN505.gp41.ID_m15	No	No	No	5.38424	0.788002	0.40984	0.989827	0.531181	0.0379273	0.65412	0.66299	0.0980805	0.910633	0.144624	0.270594
ABDM_HVTN505.gp41.ID_m15	No	No	No	4.96199	1.00597	0.982477	0.989827	0.652733	0.174333	0.65412	0.858247	0.521384	0.910633	0.198736	0.448739
Bio.C1_104.BC_m15	No	No	No	3.93432	1.13694	0.559398	0.989827	1.12727	0.599704	0.808903	1.1323	0.447716	0.910633	0.68003	0.607944
Bio.C1_104.AE_m15	No	No	No	4.78112	1.08193	0.726141	0.989827	0.773264	0.421226	0.725673	0.98186	0.928447	0.972213	0.210074	0.590584
Serum.IgG.MFIratio.m15_HxB2 new 8b core WT:I420R CD4i	Yes	No	No	9.80048	1.09554	0.794532	0.989827	1.39051	0.485679	0.731855	1.18232	0.556885	0.910633	0.00155544	0.00137735
Serum.IgG.MFIratio.m15_YU2 gp120 old core WT:D368R	Yes	No	No	1.46745	1.19417	0.344618	0.989827	0.213258	0.191292	0.65412	1.12874	0.542541	0.910633	0.453433	0.327637
Serum.IgG.MFIratio.m15_CH505TF_WT:d371I	Yes	No	No	0.320068	0.889347	0.633782	0.989827	1.42129	0.151419	0.65412	1.11683	0.551352	0.910633	0.235517	0.361833
Serum.IgG.AUC.m15_gp120_median	No	No	No	1987.65	1.04533	0.88163	0.989827	0.753722	0.425394	0.725673	0.924945	0.772776	0.914714	0.219667	0.46908
Serum.IgG.AUC.m15_gp140_median	No	No	No	8617.29	0.936422	0.849045	0.989827	0.674726	0.276442	0.725673	0.800132	0.45839	0.910633	0.296428	0.590892
Serum.IgG.AUC.m15_gp41_median	No	No	No	38130.1	0.94702	0.807907	0.989827	0.834976	0.518637	0.733681	0.896445	0.53345	0.910633	0.504216	0.415242
Serum.IgG.AUC.m15_v1v2_median	No	No	No	2812.85	0.80922	0.356849	0.989827	1.23438	0.412664	0.725673	0.933211	0.680047	0.910633	0.714694	0.610102
Serum.IgG.AUC.m15_v3_median	No	No	No	20315.8	1.18097	0.410016	0.989827	0.916436	0.837323	0.916316	1.12483	0.539591	0.910633	0.469837	0.370639

## Sheet: Rectal IgG Titers (12.5)
Assay	Vaccinees Only?	Baseline-Controlled?	Outlier(s) adjusted?	SD	HR (Females)	p-value (Females)	FDR-adjusted (Females)	HR (Males)	p-value (Males)	FDR-adjusted (Males)	HR (Combined)	p-value (Combined)	FDR-adjusted (Combined)	PH test	PH test (combined sexes)
Rectal.IgG.SA.m12.5_CO6980v0c22 gp145	No	Yes	No	2225.99	1.52776	0.118561	0.506426	0.935141	0.860659	0.956527	1.33789	0.271276	0.496463	0.588814	0.472169
Rectal.IgG.SA.m12.5_C.CONSHIV1157ipd3N4_avi gp140	No	Yes	No	1124.14	1.82296	0.0283355	0.292801	1.35314	0.303546	0.860697	1.57137	0.0534672	0.496463	0.361903	0.176382
Rectal.IgG.SA.m12.5_1086C gp140C_avi	No	Yes	No	2244.58	1.37148	0.147676	0.506426	0.979002	0.953324	0.985101	1.28642	0.244287	0.496463	0.455094	0.284089
Rectal.IgG.SA.m12.5_1428_gp140C.avi/293F	No	Yes	No	972.281	1.43126	0.0970053	0.506426	1.06172	0.864476	0.956527	1.3428	0.159729	0.496463	0.419569	0.257765
Rectal.IgG.SA.m12.5_TV1c8.2_21 gp140C_avi	No	Yes	No	1224.79	1.1982	0.398769	0.592271	0.762102	0.519147	0.860697	1.131	0.56973	0.710445	0.533558	0.562292
Rectal.IgG.SA.m12.5_Con S gp140 CFI	No	Yes	No	3346.07	1.93088	0.0166675	0.258346	1.30301	0.447703	0.860697	1.68341	0.043176	0.496463	0.295804	0.169449
Rectal.IgG.SA.m12.5_C.CONSHIV1157ipd3N4_avi gp120	No	Yes	No	690.524	1.61221	0.0832158	0.506426	1.33295	0.359451	0.860697	1.48612	0.09847	0.496463	0.586689	0.39069
Rectal.IgG.SA.m12.5_CAP45_D11gp120.avi/293F	No	Yes	No	188.227	1.15897	0.452251	0.629589	0.750724	0.578994	0.897441	1.14531	0.498809	0.678366	0.465997	0.448868
Rectal.IgG.SA.m12.5_Ce1176_D11gp120.avi/293F	No	Yes	No	200.792	1.10195	0.632955	0.726726	0.631467	0.377097	0.860697	1.082	0.704953	0.75357	0.272378	0.317177
Rectal.IgG.SA.m12.5_620345_D11 gp120.avi/293F	No	No	No	682.994	1.43432	0.101651	0.506426	0.997549	0.993442	0.993442	1.24853	0.260448	0.496463	0.344442	0.189064
Rectal.IgG.SA.m12.5_BJOX002_D11gp120.avi/293F	No	Yes	No	225.095	1.15027	0.467114	0.629589	0.722095	0.510671	0.860697	1.1416	0.503304	0.678366	0.391059	0.315245
Rectal.IgG.SA.m12.5_SHIV1157ipd3N4 gp70 V1V2	No	Yes	No	39.6691	0.716325	0.204007	0.506426	0.910821	0.761802	0.956527	0.779674	0.210292	0.496463	0.185713	0.218887
Rectal.IgG.SA.m12.5_gp70_B.CaseA_V1_V2	No	Yes	No	111.253	1.03559	0.865559	0.878339	1.0719	0.83034	0.956527	1.04433	0.815604	0.842791	0.336942	0.248663
Rectal.IgG.SA.m12.5_gp70-92TH023 V1V2	No	Yes	No	936.317	0.683009	0.277718	0.506426	0.249378	0.301291	0.860697	0.634113	0.273548	0.496463	0.908361	0.851867
Rectal.IgG.SA.m12.5_gp70-96ZM651.02 V1v2	No	Yes	No	398.526	0.649011	0.32226	0.555004	2.87844	0.180416	0.860697	0.739745	0.288269	0.496463	0.82294	0.667045
Rectal.IgG.SA.m12.5_gp70-BJOX002000.03.2 V1V2	No	Yes	No	236.136	0.638194	0.24793	0.506426	0.558118	0.478054	0.860697	0.624573	0.217271	0.496463	0.657942	0.536044
Rectal.IgG.SA.m12.5_gp70-Ce1086_B2 V1V2	No	Yes	No	303.598	0.695623	0.243734	0.506426	0.348576	0.266039	0.860697	0.651531	0.22175	0.496463	0.833182	0.732178
Rectal.IgG.SA.m12.5_gp70-CM244.ec1 V1V2	No	Yes	No	282.809	0.685127	0.275679	0.506426	0.30955	0.264933	0.860697	0.62542	0.255845	0.496463	0.914698	0.86675
Rectal.IgG.SA.m12.5_gp70-ConC V1V2	No	Yes	No	190.434	0.768401	0.341836	0.557733	0.966228	0.893685	0.956527	0.86244	0.476527	0.678366	0.454976	0.375727
Rectal.IgG.SA.m12.5_gp70-CAP210.2.00.E8 V1V2	No	Yes	No	68.1588	1.10632	0.625228	0.726726	1.3937	0.341692	0.860697	1.15265	0.443681	0.678366	0.619362	0.629785
Rectal.IgG.SA.m12.5_gp70-SHIV1157idp3N4 V3	No	Yes	No	2159.38	1.28436	0.2673	0.506426	1.18638	0.527524	0.860697	1.24241	0.231128	0.496463	0.855848	0.741217
Rectal.IgG.SA.m12.5_gp41	No	Yes	No	3495.24	2.00496	0.00327494	0.101523	1.21649	0.507406	0.860697	1.61704	0.0201033	0.496463	0.393675	0.271142
Rectal.IgG.SA.m12.5_HxB2 new 8b core 6x His	No	Yes	No	102.386	1.06148	0.807938	0.863657	1.22964	0.495742	0.860697	1.11663	0.595857	0.710445	0.364466	0.286487
Rectal.IgG.SA.m12.5_HxB2 new 8b core 1420R	No	Yes	No	10.5083	0.868322	0.501301	0.647513	1.06224	0.858339	0.956527	0.903411	0.592847	0.710445	0.685937	0.570991
Rectal.IgG.SA.m12.5_YU2 gp120 old core	No	Yes	No	121.798	1.28113	0.196871	0.506426	1.08192	0.799068	0.956527	1.23598	0.254561	0.496463	0.359543	0.241886
Rectal.IgG.SA.m12.5_YU2 gp120 old core D368R	No	Yes	No	85.614	1.16586	0.401216	0.592271	1.08622	0.788021	0.956527	1.15006	0.425094	0.678366	0.425386	0.300495
Rectal.IgG.SA.m12.5_CH505TF_D7gp120.avi/293F	No	Yes	No	443.059	1.08122	0.68391	0.757186	0.502009	0.182484	0.860697	1.02781	0.893038	0.893038	0.163302	0.10276
Rectal.IgG.SA.m12.5_CH505 TF delta371Ile gp120	No	Yes	No	462.393	0.9722	0.878339	0.878339	0.366115	0.096836	0.860697	0.922258	0.680415	0.753316	0.165083	0.22062
Rectal.IgG.SA.m12.5_gp120_median	No	Yes	No	223.918	1.10857	0.599619	0.726726	0.706338	0.481384	0.860697	1.1001	0.635539	0.729693	0.420396	0.318016
Rectal.IgG.SA.m12.5_gp140_median	No	Yes	No	1281.36	1.34668	0.182607	0.506426	0.951194	0.894816	0.956527	1.27277	0.281098	0.496463	0.461778	0.356587
Rectal.IgG.SA.m12.5_V1V2_median	No	Yes	No	233.889	0.646453	0.246183	0.506426	0.397077	0.460878	0.860697	0.627739	0.241727	0.496463	0.754465	0.698598

## Sheet: Rectal IgG epitope array
Assay	Vaccinees Only?	Baseline-Controlled?	Outlier(s) adjusted?	SD	HR (Females)	p-value (Females)	FDR-adjusted (Females)	HR (Males)	p-value (Males)	FDR-adjusted (Males)	HR (Combined)	p-value (Combined)	FDR-adjusted (Combined)	PH test	PH test (combined sexes)
KE_p235-236_B.con	No	No	0.183231	1.6382	0.0143294	0.559485	1.42033	0.28539	0.809395	1.57184	0.00669477	0.230459	0.119558	0.254038
C2_p65-66_C.TV1	No	No	1.25246	0.555783	0.0433279	0.559485	0.922574	0.760039	0.899688	0.716164	0.107408	0.510863	0.431891	0.55333
V2.2_p58-60_AE.con	No	No	0.151335	1.6122	0.0467576	0.559485	0.835583	0.483672	0.810206	1.17003	0.371223	0.581045	0.471077	0.309085
C5.1_p152-153_AE.con	No	No	0.894091	0.586681	0.0523257	0.559485	0.813101	0.48254	0.810206	0.673765	0.0548956	0.439165	0.0644559	0.556965
C5.1_p152-153_AE.TH023	No	No	0.894091	0.586681	0.0523257	0.559485	0.813101	0.48254	0.810206	0.673765	0.0548956	0.439165	0.0644559	0.556965
V2.2_p58-60_AG.con	No	No	0.153874	1.57471	0.0546176	0.559485	1.17703	0.565472	0.810206	1.39181	0.0748376	0.506562	0.549723	0.485205
V2.1_p53-54_AG.con	No	No	0.828875	0.591236	0.0565322	0.559485	0.491273	0.0331872	0.484827	0.546261	0.00492435	0.230459	0.0320659	0.672201
C2_p65-66_AE.A244	No	No	1.41655	0.576129	0.0582472	0.559485	0.945405	0.847827	0.923741	0.717527	0.118335	0.510863	0.551729	0.606345
V2.1_p53-54_A.con	No	No	0.710435	0.598298	0.0587947	0.559485	0.472671	0.0337534	0.484827	0.545204	0.00568214	0.230459	0.0373054	0.608659
C5.2_p156-158_AE.con	No	No	0.712674	0.478588	0.0632683	0.559485	0.794114	0.358252	0.809395	0.664096	0.092144	0.510863	0.55476	0.452493
C5.2_p156-158_AE.TH023	No	No	0.712674	0.478588	0.0632683	0.559485	0.794114	0.358252	0.809395	0.664096	0.092144	0.510863	0.55476	0.452493
C2_p65-66_C.con	No	No	1.16634	0.60913	0.065108	0.559485	0.95302	0.855288	0.923741	0.749642	0.150021	0.514359	0.508928	0.552335
C2_p65-66_C.ZM651	No	No	1.28245	0.614102	0.0706454	0.559485	0.964261	0.89108	0.937315	0.75566	0.161857	0.538411	0.475586	0.530713
V2.1_p53-54_D.con	No	No	0.842449	0.62362	0.0745331	0.559485	0.564066	0.0536803	0.484827	0.595871	0.00858474	0.230459	0.0293574	0.551084
C2_p65-66_C.1086	No	No	1.29991	0.619612	0.0794342	0.559485	0.962931	0.887083	0.937315	0.762851	0.179123	0.538411	0.417866	0.540625
V2.1_p53-54_C.con	No	No	0.886065	0.643099	0.0824741	0.559485	0.435124	0.0257196	0.484827	0.559005	0.00676008	0.230459	0.05578	0.626179
C5.1_p152-153_C.con	No	No	0.706395	0.634105	0.0880525	0.559485	0.658033	0.170708	0.558682	0.644209	0.0319336	0.383203	0.00526272	0.592949
C2_p65-66_AE.con	No	No	1.55054	0.629018	0.101686	0.559485	0.937223	0.823921	0.912651	0.748944	0.17947	0.538411	0.561455	0.539229
C2_p65-66_AE.TH023	No	No	1.55054	0.629018	0.101686	0.559485	0.937223	0.823921	0.912651	0.748944	0.17947	0.538411	0.561455	0.539229
V2.1_p53-54_C.ZM651	No	No	0.853234	0.631672	0.103611	0.559485	0.710945	0.251008	0.803225	0.667155	0.0418901	0.43087	0.00833907	0.410251
V2.1_p53-54_AE.con	No	No	0.821573	0.640822	0.106458	0.559485	0.521389	0.035147	0.484827	0.581787	0.00960245	0.230459	0.0700924	0.559044
C5.1_p152-153_C.1086	No	No	0.856128	0.661658	0.107944	0.559485	0.763357	0.420273	0.809395	0.695264	0.0809092	0.506562	0.0269541	0.503016
C5.1_p152-153_C.TV1	No	No	0.856128	0.661658	0.107944	0.559485	0.763357	0.420273	0.809395	0.695264	0.0809092	0.506562	0.0269541	0.503016
C5.1_p152-153_C.ZM651	No	No	0.843358	0.683367	0.128819	0.559485	0.743803	0.392423	0.809395	0.702153	0.093746	0.510863	0.0593846	0.557724
C5.3_p160-161_AE.TH023	No	No	0.470974	1.49832	0.13181	0.559485	1.00392	0.987471	0.988623	1.19587	0.297083	0.553944	0.402773	0.202277
C5.1_p152-153_D.con	No	No	0.824145	0.681454	0.132525	0.559485	0.801702	0.543067	0.810206	0.714918	0.117981	0.510863	0.0395387	0.544672
KE_p235-236_C.con	No	No	1.4588	0.625377	0.13837	0.559485	0.354196	0.109583	0.484827	0.558817	0.064019	0.460937	0.0869548	0.407967
C5.2_p156-158_C.ZM651	No	No	0.967362	0.5976	0.144115	0.559485	0.536652	0.0436466	0.484827	0.561083	0.015741	0.251856	0.105779	0.511833
V5_p149-150_B.MN	No	No	1.14454	0.709113	0.149553	0.559485	1.22609	0.554506	0.810206	0.798663	0.251766	0.550431	0.565689	0.680678
C5.1_p152-153_A.con	No	No	0.758399	0.68153	0.15743	0.559485	0.81794	0.551728	0.810206	0.726901	0.145454	0.510863	0.0530593	0.413561
C5.1_p152-153_AG.con	No	No	0.758399	0.68153	0.15743	0.559485	0.81794	0.551728	0.810206	0.726901	0.145454	0.510863	0.0530593	0.413561
C5.1_p152-153_B.con	No	No	0.758399	0.68153	0.15743	0.559485	0.81794	0.551728	0.810206	0.726901	0.145454	0.510863	0.0530593	0.413561
C5.1_p152-153_M.con	No	No	0.758399	0.68153	0.15743	0.559485	0.81794	0.551728	0.810206	0.726901	0.145454	0.510863	0.0530593	0.413561
V5_p149-150_C.ZM651	No	No	0.478276	0.700027	0.157661	0.559485	1.13232	0.66836	0.851715	0.810072	0.254387	0.550431	0.493717	0.555961
V3_p99-101_B.MN	No	No	1.22883	0.679143	0.161246	0.559485	0.851929	0.596985	0.810206	0.746644	0.177793	0.538411	0.196066	0.20627
C5.2_p156-158_C.con	No	No	0.991556	0.625967	0.161447	0.559485	0.590297	0.0639685	0.484827	0.604628	0.0229902	0.300962	0.076367	0.568294
C5.2_p156-158_C.TV1	No	No	0.991556	0.625967	0.161447	0.559485	0.590297	0.0639685	0.484827	0.604628	0.0229902	0.300962	0.076367	0.568294
V2.1_p53-54_M.con	No	No	0.857464	0.710723	0.161449	0.559485	0.457932	0.0309304	0.484827	0.60708	0.0142334	0.251856	0.0502069	0.693379
KE_p235-236_D.con	No	No	0.293526	1.26853	0.162593	0.559485	1.3107	0.52259	0.810206	1.2751	0.112018	0.510863	0.178295	0.512055
V5_p149-150_C.1086	No	No	1.0524	0.742594	0.180126	0.559485	1.24075	0.586467	0.810206	0.805266	0.263794	0.550431	0.629891	0.683508
V5_p149-150_D.con	No	No	0.869393	0.682332	0.18142	0.559485	1.40128	0.550019	0.810206	0.745131	0.209396	0.550431	0.62483	0.689219
C5.2_p156-158_D.con	No	No	0.651576	0.608425	0.192644	0.559485	0.665613	0.108487	0.484827	0.647834	0.0489511	0.439165	0.439069	0.377417
V5_p149-150_B.con	No	No	1.39322	0.731737	0.195689	0.559485	1.24894	0.665165	0.851715	0.782815	0.237923	0.550431	0.518605	0.678991
V5_p149-150_A.con	No	No	1.44486	0.737082	0.201042	0.559485	1.30084	0.618908	0.810206	0.78467	0.244964	0.550431	0.568028	0.668686
V5_p149-150_AG.con	No	No	1.44486	0.737082	0.201042	0.559485	1.30084	0.618908	0.810206	0.78467	0.244964	0.550431	0.568028	0.668686
V5_p149-150_M.con	No	No	1.44486	0.737082	0.201042	0.559485	1.30084	0.618908	0.810206	0.78467	0.244964	0.550431	0.568028	0.668686
C5.1_p152-153_B.MN	No	No	0.739549	0.70966	0.201313	0.559485	1.04135	0.891751	0.937315	0.818863	0.337514	0.562353	0.513493	0.424955
V2.2_p58-60_AE.A244	No	No	0.357344	0.760258	0.207957	0.559485	0.691088	0.315777	0.809395	0.740399	0.0973878	0.510863	0.527877	0.6781
AVERY_p187-189_A.con	No	No	2.4636	0.659848	0.209494	0.559485	0.832728	0.606888	0.810206	0.72843	0.259519	0.550431	0.595864	0.51649
AVERY_p187-189_B.con	No	No	2.4636	0.659848	0.209494	0.559485	0.832728	0.606888	0.810206	0.72843	0.259519	0.550431	0.595864	0.51649
AVERY_p187-189_D.con	No	No	2.4636	0.659848	0.209494	0.559485	0.832728	0.606888	0.810206	0.72843	0.259519	0.550431	0.595864	0.51649
AVERY_p187-189_M.con	No	No	2.4636	0.659848	0.209494	0.559485	0.832728	0.606888	0.810206	0.72843	0.259519	0.550431	0.595864	0.51649
C5.2_p156-158_A.con	No	No	1.00358	0.700148	0.213559	0.559485	0.655761	0.121594	0.486374	0.676041	0.0591979	0.448658	0.209092	0.360654
V2.1_p53-54_AE.A244	No	No	0.847979	0.757079	0.216958	0.559485	0.66857	0.359254	0.809395	0.737164	0.14007	0.510863	0.102448	0.652719
V2.1_p53-54_AE.TH023	No	No	0.847979	0.757079	0.216958	0.559485	0.66857	0.359254	0.809395	0.737164	0.14007	0.510863	0.102448	0.652719
C4_p136-138_C.1086	No	No	0.858368	0.701502	0.219978	0.559485	1.09316	0.970937	0.984612	0.706024	0.221446	0.550431	0.0894344	0.328679
C2_p65-66_B.MN	No	No	1.27486	0.713528	0.221463	0.559485	0.974816	0.939036	0.97489	0.793062	0.299804	0.553944	0.307219	0.51606
V2.1_p53-54_B.con	No	No	0.607741	0.687026	0.230433	0.569345	0.534851	0.0336962	0.484827	0.597917	0.0145471	0.251856	0.058544	0.543429
C4_p136-138_C.TV1	No	No	0.792403	0.761078	0.236254	0.569345	4.30241	0.1115	0.484827	0.808164	0.318906	0.562353	0.448804	0.402594
V5_p149-150_C.con	No	No	1.40789	0.75975	0.237227	0.569345	1.30129	0.644107	0.835598	0.804831	0.277019	0.550431	0.384718	0.557868
C4_p136-138_B.con	No	No	0.667145	0.688707	0.24371	0.574917	1.39917	0.775247	0.900287	0.724995	0.270962	0.550431	0.0684683	0.259941
C5.2_p156-158_C.1086	No	No	1.27293	0.711541	0.248156	0.574917	0.532041	0.0508427	0.484827	0.616622	0.0350497	0.388243	0.227486	0.462837
V2.2_p58-60_C.1086	No	No	0.335941	1.21205	0.251883	0.574917	1.06323	0.859592	0.923741	1.17918	0.274943	0.550431	0.441423	0.327691
C4_p136-138_C.ZM651	No	No	0.682737	0.676834	0.255519	0.574917	0.92396	0.94781	0.97489	0.693146	0.251821	0.550431	0.0837666	0.214258
V3_p99-101_B.con	No	No	1.69869	0.727101	0.260264	0.576584	0.87303	0.734189	0.899688	0.759759	0.287302	0.553944	0.319966	0.385457
V2.1_p53-54_C.TV1	No	No	0.622085	0.718396	0.273132	0.595925	0.614544	0.0981583	0.484827	0.661493	0.0530608	0.439165	0.0313228	0.285744
C4_p136-138_AE.con	No	No	0.97484	0.782303	0.281238	0.598849	2.45576	0.0617562	0.484827	0.879267	0.516946	0.630849	0.48115	0.460801
V5_p149-150_C.TV1	No	No	1.32528	0.776428	0.28279	0.598849	1.36545	0.587384	0.810206	0.817711	0.328199	0.562353	0.457035	0.550468
C5.3_p160-161_D.con	No	No	0.540133	0.756062	0.297046	0.611622	1.16552	0.480305	0.810206	0.935487	0.707545	0.771867	0.637054	0.526531
C4_p136-138_M.con	No	No	0.883623	0.80528	0.298699	0.611622	2.87554	0.383808	0.809395	0.825248	0.338487	0.562353	0.450276	0.400908
C2_p65-66_B.con	No	No	1.25041	0.769266	0.303858	0.611622	1.19235	0.585187	0.810206	0.887215	0.56571	0.662295	0.461756	0.444307
V5_p149-150_AE.A244	No	No	0.909028	0.751861	0.307014	0.611622	1.53593	0.41422	0.809395	0.819221	0.336918	0.562353	0.469275	0.474932
C5.3_p160-161_B.con	No	No	0.383361	0.79977	0.313069	0.611622	0.932557	0.789774	0.902599	0.848352	0.330621	0.562353	0.561702	0.563991
C2_p65-66_D.con	No	No	1.46151	0.752774	0.321188	0.611622	1.28105	0.438423	0.809395	0.912436	0.685387	0.759198	0.691446	0.498897
C4_p136-138_AG.con	No	No	1.14634	0.814894	0.321824	0.611622	5.17524	0.0853111	0.484827	0.85447	0.421144	0.60128	0.507139	0.42005
C4_p136-138_A.con	No	No	1.11657	0.8109	0.325851	0.611622	2.66854	0.0969115	0.484827	0.872923	0.48525	0.60128	0.530568	0.469759
C5.3_p160-161_M.con	No	No	0.412891	1.27412	0.327048	0.611622	1.18248	0.476436	0.810206	1.22423	0.222247	0.550431	0.225399	0.157116
C4_p136-138_AE.A244	No	No	0.841686	0.820193	0.353331	0.611817	2.46808	0.139978	0.503922	0.892285	0.553473	0.662295	0.466376	0.474514
C5.1_p152-153_AE.A244	No	No	0.606136	0.796455	0.355649	0.611817	1.05953	0.819689	0.912651	0.902015	0.586743	0.681379	0.51328	0.496783
C5.3_p160-161_AG.con	No	No	0.718487	0.788764	0.357517	0.611817	1.21612	0.379302	0.809395	0.958828	0.814004	0.843285	0.490114	0.488814
C2_p65-66_A.con	No	No	1.02034	0.790051	0.361237	0.611817	1.37352	0.310527	0.809395	0.951502	0.807225	0.843285	0.503671	0.437018
C2_p65-66_AG.con	No	No	1.02034	0.790051	0.361237	0.611817	1.37352	0.310527	0.809395	0.951502	0.807225	0.843285	0.503671	0.437018
C2_p65-66_M.con	No	No	1.02034	0.790051	0.361237	0.611817	1.37352	0.310527	0.809395	0.951502	0.807225	0.843285	0.503671	0.437018
V5_p149-150_AE.TH023	No	No	0.789075	0.545542	0.36609	0.611817	1.49214	0.458314	0.810206	0.732496	0.25454	0.550431	0.38214	0.52844
C4_p136-138_AE.TH023	No	No	0.793245	0.826391	0.371887	0.611817	2.24245	0.130897	0.490157	0.906244	0.603497	0.691537	0.455086	0.471454
V3_p99-101_C.TV1	No	No	2.93006	0.71013	0.372187	0.611817	0.613123	0.324553	0.809395	0.693139	0.339755	0.562353	0.238767	0.431821
V5_p149-150_AE.con	No	No	0.887741	0.603249	0.37378	0.611817	2.3114	0.379781	0.809395	0.714988	0.279038	0.550431	0.354032	0.571371
KE_p235-236_M.con	No	No	0.892536	0.762069	0.373888	0.611817	0.728318	0.765821	0.899688	0.759933	0.359705	0.581045	0.418891	0.352253
V2.2_p58-60_M.con	No	No	0.346957	0.695266	0.379632	0.614237	0.942081	0.78815	0.902599	0.863944	0.471987	0.60128	0.303518	0.471633
AVERY_p187-189_C.con	No	No	2.75507	0.754208	0.385909	0.614562	0.762653	0.512917	0.810206	0.756426	0.367708	0.581045	0.525743	0.476095
V2.2_p58-60_A.con	No	No	0.118602	1.25273	0.38891	0.614562	1.10123	0.691501	0.858415	1.16723	0.388126	0.600969	0.549213	0.569857
V3_p99-101_A.con	No	No	2.63044	0.743493	0.3967	0.614562	0.628922	0.340039	0.809395	0.726699	0.363552	0.581045	0.24925	0.448456
KE_p235-236_AG.con	No	No	0.704978	0.698655	0.396904	0.614562	1.31759	0.574773	0.810206	0.841374	0.48854	0.60128	0.642878	0.343203
C4_p136-138_B.MN	No	No	0.777845	0.798088	0.406298	0.616305	1.65099	0.391489	0.809395	0.876321	0.557884	0.662295	0.305772	0.451519
V3_p99-101_C.ZM651	No	No	2.58492	0.766638	0.40659	0.616305	0.609058	0.291764	0.809395	0.743817	0.357064	0.581045	0.329693	0.396851
AVERY_p187-189_AE.con	No	No	1.92942	0.796615	0.429798	0.639374	1.11464	0.768483	0.899688	0.883815	0.618772	0.691537	0.616571	0.462639
C5.2_p156-158_AG.con	No	No	0.804066	0.780397	0.430689	0.639374	0.677754	0.161735	0.553441	0.71872	0.123028	0.510863	0.291064	0.368865
C4_p136-138_C.con	No	No	0.799126	0.819583	0.436031	0.640698	1.41704	0.74565	0.899688	0.842359	0.471708	0.60128	0.0716652	0.432402
V2.2_p58-60_C.TV1	No	No	0.401372	1.26379	0.44801	0.651651	0.437158	0.0260141	0.484827	0.716692	0.195317	0.550431	0.221848	0.144359
V3_p99-101_AE.TH023	No	No	1.69623	0.837758	0.45462	0.654653	0.77098	0.572779	0.810206	0.829725	0.422413	0.60128	0.189719	0.160497
KE_p235-236_AE.con	No	No	0.822245	0.799322	0.467569	0.661253	1.00826	0.988623	0.988623	0.83505	0.481068	0.60128	0.530722	0.33381
C4_p136-138_D.con	No	No	0.672025	0.819069	0.469863	0.661253	2.10619	0.437888	0.809395	0.870213	0.557109	0.662295	0.122386	0.424407
V3_p99-101_AG.con	No	No	2.9757	0.73791	0.473538	0.661253	0.586855	0.33528	0.809395	0.7234	0.451049	0.60128	0.279	0.45779
V3_p99-101_C.1086	No	No	2.57797	0.778809	0.482164	0.661253	0.673278	0.423697	0.809395	0.765693	0.454496	0.60128	0.340263	0.470097
V3_p99-101_C.con	No	No	2.57797	0.778809	0.482164	0.661253	0.673278	0.423697	0.809395	0.765693	0.454496	0.60128	0.340263	0.470097
V2.1_p53-54_C.1086	No	No	0.637853	0.886971	0.514192	0.698525	0.48925	0.0794151	0.484827	0.782131	0.176116	0.538411	0.0474628	0.60992
V3_p99-101_D.con	No	No	2.18397	0.852475	0.525942	0.707809	1.02545	0.947506	0.97489	0.886598	0.609545	0.691537	0.218331	0.302172
C5.2_p156-158_B.con	No	No	0.919339	0.838094	0.537776	0.717034	0.649364	0.113207	0.484827	0.727532	0.117589	0.510863	0.29882	0.394866
V3_p99-101_AE.A244	No	No	1.52842	0.868809	0.548732	0.717607	0.718026	0.431247	0.809395	0.840844	0.446386	0.60128	0.168441	0.20447
V3_p99-101_AE.con	No	No	1.52842	0.868809	0.548732	0.717607	0.718026	0.431247	0.809395	0.840844	0.446386	0.60128	0.168441	0.20447
V2.2_p58-60_C.con	No	No	0.344129	0.840784	0.553155	0.717607	1.4029	0.266788	0.809395	1.05713	0.789833	0.843285	0.622638	0.444993
C5.2_p156-158_AE.A244	No	No	0.752004	0.810212	0.568395	0.730794	0.807975	0.371163	0.809395	0.808602	0.302545	0.553944	0.542531	0.407424
C5.2_p156-158_B.MN	No	No	0.877676	0.844437	0.589124	0.750742	0.605089	0.118651	0.486374	0.70315	0.108819	0.510863	0.458436	0.383332
V3_p99-101_M.con	No	No	2.06428	0.868633	0.603318	0.758872	0.922647	0.843927	0.923741	0.877954	0.617181	0.691537	0.23071	0.294503
C5.3_p160-161_B.MN	No	No	0.50988	0.867478	0.606043	0.758872	0.717652	0.265321	0.809395	0.78777	0.221932	0.550431	0.449698	0.490778
V2.2_p58-60_B.con	No	No	0.246247	0.894151	0.614209	0.762467	0.836839	0.572811	0.810206	0.874423	0.468404	0.60128	0.489386	0.347542
V2.2_p58-60_C.ZM651	No	No	0.185884	0.904939	0.656009	0.80722	0.764506	0.422516	0.809395	0.857123	0.412424	0.60128	0.061687	0.124755
C5.2_p156-158_M.con	No	No	0.899716	0.87844	0.662849	0.80722	0.653151	0.110446	0.484827	0.737293	0.137099	0.510863	0.250117	0.394799
C5.3_p160-161_C.1086	No	No	0.945499	1.12456	0.667569	0.80722	0.942962	0.807835	0.912651	1.01136	0.949902	0.956545	0.555589	0.516196
V2.2_p58-60_D.con	No	No	0.274239	0.88127	0.672683	0.80722	1.08848	0.688596	0.858415	1.00753	0.966593	0.966593	0.654856	0.510178
V2.1_p53-54_B.MN	No	No	0.323624	1.09626	0.686031	0.816433	0.664381	0.165264	0.553441	0.881548	0.466917	0.60128	0.286539	0.519134
C1_p34-36_C.1086	No	No	1.95653	0.923212	0.730916	0.842808	1.53947	0.114473	0.484827	1.11363	0.561155	0.662295	0.302606	0.378227
C5.3_p160-161_C.con	No	No	0.394167	1.1133	0.744055	0.842808	1.13582	0.527068	0.810206	1.12961	0.480072	0.60128	0.145433	0.0864228
C1_p34-36_AG.con	No	No	1.80142	0.926359	0.749163	0.842808	1.51515	0.103409	0.484827	1.14591	0.459494	0.60128	0.247629	0.315579
C1_p34-36_B.con	No	No	1.80142	0.926359	0.749163	0.842808	1.51515	0.103409	0.484827	1.14591	0.459494	0.60128	0.247629	0.315579
C1_p34-36_B.MN	No	No	1.80142	0.926359	0.749163	0.842808	1.51515	0.103409	0.484827	1.14591	0.459494	0.60128	0.247629	0.315579
C1_p34-36_D.con	No	No	1.80142	0.926359	0.749163	0.842808	1.51515	0.103409	0.484827	1.14591	0.459494	0.60128	0.247629	0.315579
C1_p34-36_M.con	No	No	1.80142	0.926359	0.749163	0.842808	1.51515	0.103409	0.484827	1.14591	0.459494	0.60128	0.247629	0.315579
C5.3_p160-161_AE.A244	No	No	0.603173	1.08599	0.765337	0.85433	0.933609	0.757358	0.899688	0.985831	0.93482	0.947986	0.407405	0.485774
C1_p34-36_A.con	No	No	1.36669	0.950611	0.807317	0.894259	2.79435	0.00577576	0.484827	1.19745	0.271712	0.550431	0.599012	0.679255
C5.3_p160-161_A.con	No	No	0.498577	0.946559	0.817895	0.89906	1.24967	0.348886	0.809395	1.06958	0.706094	0.771867	0.292585	0.250564
V2.2_p58-60_B.MN	No	No	0.212174	0.948929	0.82998	0.905433	0.686214	0.152085	0.534152	0.81019	0.230721	0.550431	0.550043	0.417397
KE_p235-236_A.con	No	No	0.774076	0.95841	0.854019	0.910977	1.17564	0.457497	0.810206	1.05309	0.756594	0.819169	0.276617	0.269083
AVERY_p187-189_AG.con	No	No	3.02664	1.05354	0.858977	0.910977	1.01432	0.967876	0.984612	1.03963	0.883779	0.902583	0.589081	0.469331
C1_p34-36_C.TV1	No	No	1.54404	0.961771	0.866604	0.910977	1.64752	0.0816198	0.484827	1.15354	0.419135	0.60128	0.346826	0.434042
C1_p34-36_C.con	No	No	1.95835	0.96099	0.866693	0.910977	1.48246	0.132751	0.490157	1.15104	0.457312	0.60128	0.287133	0.318967
C1_p34-36_C.ZM651	No	No	1.95835	0.96099	0.866693	0.910977	1.48246	0.132751	0.490157	1.15104	0.457312	0.60128	0.287133	0.318967
V2.2_p58-60_AE.TH023	No	No	0.272747	1.03215	0.883687	0.919081	0.526586	0.0367943	0.484827	0.788508	0.204375	0.550431	0.122079	0.354785
C5.3_p160-161_C.ZM651	No	No	0.917525	1.042	0.887169	0.919081	0.908124	0.688662	0.858415	0.9564	0.808298	0.843285	0.525759	0.497603
C5.3_p160-161_C.TV1	No	No	0.565534	1.04618	0.89461	0.92017	0.927108	0.747855	0.899688	0.961172	0.835232	0.859095	0.566971	0.496384
C1_p34-36_AE.A244	No	No	2.08655	0.974934	0.916851	0.923263	1.60505	0.0673497	0.484827	1.20348	0.307746	0.553944	0.4369	0.468246
C1_p34-36_AE.con	No	No	2.08655	0.974934	0.916851	0.923263	1.60505	0.0673497	0.484827	1.20348	0.307746	0.553944	0.4369	0.468246
C1_p34-36_AE.TH023	No	No	2.08655	0.974934	0.916851	0.923263	1.60505	0.0673497	0.484827	1.20348	0.307746	0.553944	0.4369	0.468246
C5.3_p160-161_AE.con	No	No	0.420089	0.979986	0.932862	0.932862	1.23	0.365389	0.809395	1.09256	0.619502	0.691537	0.17289	0.14791

## Sheet: Rectal IgA Titers (12.5)
Assay	Vaccinees Only?	Baseline-Controlled?	Outlier(s) adjusted?	SD	HR (Females)	p-value (Females)	FDR-adjusted (Females)	HR (Males)	p-value (Males)	FDR-adjusted (Males)	HR (Combined)	p-value (Combined)	FDR-adjusted (Combined)	PH test	PH test (combined sexes)
gp70.CAP210.2.00.E8.V1V2_m12.5	No	Yes	No	0.631751	1.10693	0.602217	0.924441	0.132291	0.0112636	0.0726225	0.797193	0.382825	0.539436	0.0937894	0.602389
gp70.ConC.V1V2_m12.5	No	Yes	No	0.595	0.968111	0.841948	0.932157	0.18602	0.0134217	0.0726225	0.799285	0.221761	0.404388	0.1404	0.522201
CH505.TF.delta371Ile.gp120_m12.5	No	Yes	No	3.92062	0.899327	0.792161	0.924441	0.477376	0.0141004	0.0726225	0.575992	0.0154527	0.0958066	0.465851	0.535887
CH505TF_D7gp120.avi.293F_m12.5	No	Yes	No	2.94691	0.810324	0.540428	0.924441	0.490735	0.0160482	0.0726225	0.58844	0.012485	0.0958066	0.180296	0.166932
gp70.BJOX002000.03.2.V1V2_m12.5	No	Yes	No	0.900817	1.00625	0.974716	0.974716	0.0815999	0.0165659	0.0726225	0.84321	0.453302	0.598566	0.117633	0.468988
X620345_D11.gp120.avi.293F_m12.5	No	Yes	No	5.69804	1.13642	0.735298	0.924441	0.505542	0.0172827	0.0726225	0.637713	0.0325721	0.144248	0.257625	0.119573
Rectal.IgA.SA.m12.5_V1V2_median	No	Yes	No	0.668862	0.929287	0.71351	0.924441	0.202945	0.0178913	0.0726225	0.755848	0.185842	0.367542	0.182062	0.6151
C.CONSHIV1157ipd3N4_avi.gp120_m12.5	No	Yes	No	98.9923	0.00439653	0.0112493	0.302331	0.00059129	0.0187413	0.0726225	0.00223269	0.000173071	0.0053652	0.0582176	0.749269
gp70.CM244.ec1.V1V2_m12.5	No	Yes	No	2.16528	0.0891962	0.0453939	0.351802	0.00743413	0.0254019	0.0874955	0.0429812	0.00153537	0.0237983	0.0317036	0.69336
gp70.Ce1086_B2.V1V2_m12.5	No	Yes	No	1.28158	0.888724	0.654419	0.924441	0.105341	0.0301615	0.0904436	0.583047	0.0843594	0.201165	0.492368	0.86386
CO6980v0c22.gp145_m12.5	No	Yes	No	5.32361	1.05131	0.805158	0.924441	0.487208	0.0320929	0.0904436	0.809809	0.268768	0.438516	0.211953	0.647696
Ce1176_D11gp120.avi.293F_m12.5	No	Yes	No	7.86876	0.6777	0.658808	0.924441	0.00187571	0.0442099	0.114209	0.291545	0.0953213	0.211069	0.0865528	0.683053
gp70_B.CaseA_V1_V2_m12.5	No	Yes	No	4.84902	0.154061	0.0380527	0.351802	0.0298776	0.0607193	0.144792	0.25924	0.0232615	0.120184	0.13223	0.689107
gp70.96ZM651.02.V1v2_m12.5	No	Yes	No	0.768207	0.761397	0.226722	0.728619	0.397317	0.079287	0.175564	0.663932	0.071148	0.196841	0.454162	0.490471
gp70.92TH023.V1V2_m12.5	No	Yes	No	1.29709	0.785935	0.240255	0.728619	0.498148	0.105688	0.218423	0.698863	0.0619191	0.195001	0.55185	0.424253
X1428_gp140C.avi.293F_m12.5	No	Yes	No	1.87752	0.929954	0.718721	0.924441	0.170073	0.125215	0.242603	0.837236	0.36536	0.539341	0.000976907	0.569998
YU2.gp120.old.core.D368R_m12.5	No	Yes	No	5.3185	0.705345	0.143342	0.6348	0.109049	0.14555	0.265414	0.663613	0.0761964	0.196841	0.631285	0.745712
gp41_m12.5	No	Yes	No	6.64809	1.30017	0.108329	0.6348	2.12838	0.17896	0.308208	1.33287	0.0629036	0.195001	0.550348	0.460955
HxB2.new.8b.core.6x.His_m12.5	No	Yes	No	94.0398	1.11832	0.756269	0.924441	4.18741	0.233704	0.381307	1.20035	0.581391	0.66993	0.382619	0.379063
YU2.gp120.old.core_m12.5	No	Yes	No	16.3747	0.20219	0.0195052	0.302331	0.0548014	0.295401	0.457871	0.18715	0.00928668	0.0958066	0.827525	0.72239
Rectal.IgA.SA.m12.5_gp120_median	No	Yes	No	3.24948	0.692547	0.133189	0.6348	0.668587	0.351375	0.518697	0.685995	0.0593244	0.195001	0.41896	0.766594
gp70.SHIV1157idp3N4.V3_m12.5	No	Yes	No	5.96269	0.700759	0.207126	0.728619	0.25776	0.382674	0.539223	0.687365	0.189699	0.367542	0.00279485	0.402779
C.CONSHIV1157ipd3N4_avi.gp140_m12.5	No	Yes	No	29.5457	0.758465	0.91189	0.949773	0.0516298	0.42529	0.558174	0.294002	0.513523	0.636768	0.339557	0.564456
CAP45_D11gp120.avi.293F_m12.5	No	Yes	No	4.03457	1.17202	0.47663	0.924441	0.738797	0.432135	0.558174	1.00567	0.976827	0.976827	0.838564	0.755146
X1086C.gp140C_avi_m12.5	No	Yes	No	3.70367	0.93892	0.717191	0.924441	0.771755	0.579569	0.718665	0.912597	0.583487	0.66993	0.286986	0.179139
Con.S.gp140.CFI_m12.5	No	Yes	No	3.60069	1.19138	0.442348	0.924441	1.07584	0.768533	0.857727	1.13426	0.463406	0.598566	0.33839	0.336236
HxB2.new.8b.core.1420R_m12.5	No	Yes	No	7.32372	1.51096	0.627236	0.924441	0.912528	0.792066	0.857727	0.960805	0.895761	0.957537	0.137769	0.225456
TV1c8.2_21.gp140C_avi_m12.5	No	Yes	No	6.35704	1.18574	0.258542	0.728619	1.14063	0.809038	0.857727	1.18251	0.251117	0.43248	0.624441	0.544287
SHIV1157ipd3N4.gp70.V1V2_m12.5	No	Yes	No	42.6345	1.78438	0.29041	0.750226	1.04492	0.82406	0.857727	1.05856	0.741973	0.82147	0.620605	0.290472
Rectal.IgA.SA.m12.5_gp140_median	No	Yes	No	2.62276	1.02317	0.919136	0.949773	0.937992	0.830059	0.857727	0.989324	0.952207	0.976827	0.28404	0.271787
BJOX002_D11gp120.avi.293F_m12.5	No	Yes	No	3.24824	0.78717	0.346044	0.825181	0.944972	0.91658	0.91658	0.817153	0.355646	0.539341	0.680824	0.633076

## Sheet: Neutralization Titers (12.5)
Assay	Vaccinees Only?	Baseline-Controlled?	Outlier(s) adjusted?	SD	HR (Females)	p-value (Females)	FDR-adjusted (Females)	HR (Males)	p-value (Males)	FDR-adjusted (Males)	HR (Combined)	p-value (Combined)	FDR-adjusted (Combined)	PH test	PH test (combined sexes)
ID50_GS015 m12.5	Yes	No	No	175.522	0.947661	0.826432	0.964171	0.882999	0.818094	0.955405	0.936281	0.770028	0.898366	0.0876186	0.0381727
ID50_MW965 m12.5	Yes	No	No	2266.68	1.07743	0.74862	0.964171	1.2187	0.672623	0.955405	1.10594	0.611799	0.898366	0.205413	0.148176
ID50_SF162 m12.5	Yes	No	No	104.836	0.997565	0.990395	0.990395	0.0800744	0.231786	0.955405	0.992791	0.972481	0.972481	0.316792	0.135751
ID50_TH023 m12.5	Yes	No	No	1839.68	1.06439	0.744342	0.964171	1.15271	0.872259	0.955405	1.06893	0.717937	0.898366	0.349637	0.223858
ID50_BZ167 m12.5	Yes	No	No	6.07336	1.4909	0.276243	0.964171	0.760494	0.619514	0.955405	1.23436	0.458114	0.898366	0.461066	0.208404
neut.breadth_12.5	Yes	No	No	1.70359	0.889372	0.703785	0.964171	0.904357	0.772494	0.955405	0.895951	0.630571	0.898366	0.0457303	0.0529862
neut.potency_12.5	Yes	No	No	7.11364	1.07375	0.742287	0.964171	0.950872	0.955405	0.955405	1.06516	0.761873	0.898366	0.25248	0.137463

## Sheet: Neutralization Titers (15)
Assay	Vaccinees Only?	Baseline-Controlled?	Outlier(s) adjusted?	SD	HR (Females)	p-value (Females)	FDR-adjusted (Females)	HR (Males)	p-value (Males)	FDR-adjusted (Males)	HR (Combined)	p-value (Combined)	FDR-adjusted (Combined)	PH test	PH test (combined sexes)
ID50_MW965 m15	Yes	No	No	215.066	1.36274	0.373913	0.747826	0.786424	0.462906	0.762821	0.982896	0.938836	0.938836	0.240056	0.197909
ID50_TH023 m15	Yes	No	No	120.737	0.947786	0.837356	0.856258	1.31288	0.344445	0.762821	1.07993	0.683279	0.922088	0.157239	0.167808
neut.breadth_15	Yes	No	No	0.892961	1.27953	0.291698	0.747826	0.886993	0.762821	0.762821	1.16078	0.456181	0.922088	0.157744	0.129819
neut.potency_15	Yes	No	No	4.1999	1.05046	0.856258	0.856258	1.13723	0.691712	0.762821	1.08441	0.691566	0.922088	0.197257	0.141068

[truncated: 11 more sheets: Other Assays, Functional Antibodies (12.5), Functional Antibodies (15), ICS Assays (12.5), ICS Assays (15), ICABA Assays (12.5), ICABA Assays (15), COMPASS (12.5), COMPASS (15), Fc Array (12.5), Fc Array (15)]
