# Supplementary material for: Adjuvanted HIV-1 vaccine promotes antibody-dependent phagocytic responses and protects against heterologous SHIV challenge
Source: PLoS Pathog. 2020 Sep 3;16(9):e1008764. doi: 10.1371/journal.ppat.1008764 (PMC7505435; doi:10.1371/journal.ppat.1008764)
Supplement: S4 Table — Associations between immune responses and SHIV infection risk were assessed by Cox proportional hazards models as in S2 Table but for all assays and restricted to vaccinated animals only (no controls). Abbreviations: SD, standard deviation; HR, hazard ratio; PH, proportional hazards. (XLSX) [file ppat.1008764.s014.xlsx]

## Sheet: Endpoint Titers (12.5)
Table S4 - Immune correlates of protection in active vaccine arms only
Assay	Vaccinees Only?	Baseline-Controlled?	Outlier(s) adjusted?	SD	HR (Females)	p-value (Females)	FDR-adjusted (Females)	HR (Males)	p-value (Males)	FDR-adjusted (Males)	HR (Combined)	p-value (Combined)	FDR-adjusted (Combined)	PH test	PH test (combined sexes)
Endpt CN54 gp140_m12.5	Yes	No	No	0.737804	1.15074	0.622484	0.66532	1.57196	0.430442	0.717403	1.23468	0.388176	0.748966	0.03092	0.0189284
Endpt gp145 CO6980_ABL_m12.5	Yes	No	No	0.62136	1.3887	0.210597	0.526492	1.53118	0.121959	0.523332	1.45502	0.0546137	0.273068	0.174666	0.33864
Endpt V2 acute C_m12.5	Yes	No	No	1.10534	0.881521	0.619803	0.66532	1.20604	0.614927	0.768658	0.973229	0.898478	0.898478	0.0535519	0.0396119
Endpt V3 acute C_m12.5	Yes	No	No	1.04669	1.12383	0.66532	0.66532	0.920643	0.858776	0.858776	1.06653	0.777038	0.898478	0.225256	0.196892
Endpt CN54 gp70V1V2_m12.5	Yes	No	No	1.18755	0.622205	0.084625	0.423125	1.61928	0.209333	0.523332	0.846563	0.44938	0.748966	0.283292	0.211689

## Sheet: Endpoint Titers (15)
Assay	Vaccinees Only?	Baseline-Controlled?	Outlier(s) adjusted?	SD	HR (Females)	p-value (Females)	FDR-adjusted (Females)	HR (Males)	p-value (Males)	FDR-adjusted (Males)	HR (Combined)	p-value (Combined)	FDR-adjusted (Combined)	PH test	PH test (combined sexes)
Endpt CN54 gp140_m15	Yes	No	No	1.2115	1.12371	0.665722	0.765112	1.03883	0.90852	0.98508	1.08906	0.679688	0.980512	0.513544	0.403612
Endpt V2 acute C_m15	Yes	No	No	1.15703	0.921076	0.765112	0.765112	1.65917	0.119052	0.269157	1.17366	0.447881	0.980512	0.00978315	0.0213018
Endpt V3 acute C_m15	Yes	No	No	1.24768	1.36368	0.359615	0.765112	0.803335	0.39777	0.596655	0.994682	0.980512	0.980512	0.135322	0.340186
Endpt CN54 gp70V1V2_m15	Yes	No	No	1.10716	0.851942	0.536992	0.765112	1.67307	0.134578	0.269157	1.03854	0.8481	0.980512	0.61689	0.244907
Endpt gp145 CO6980_Krebs_m15	Yes	No	No	0.984831	1.17271	0.536602	0.765112	0.99253	0.98508	0.98508	1.11892	0.602728	0.980512	0.514979	0.389688
Endpt SHIV1157ipd3N4_V2_m15	Yes	No	No	1.56544	1.07181	0.734846	0.765112	6.6882	0.00969302	0.0581581	1.26379	0.237828	0.980512	0.494009	0.352031

## Sheet: a4b7 inhibition (12.5)
Assay	Vaccinees Only?	Baseline-Controlled?	Outlier(s) adjusted?	SD	HR (Females)	p-value	FDR-adjusted	HR (Males)	p-value	FDR-adjusted	HR (Combined)	p-value	FDR-adjusted	PH test	PH test (combined genders)
% a4b7 inhib cV2-C mo.12.5 1:50_Average	Yes	Yes	No	4.75103	0.505544	0.0758529	0.151706	1.44547	0.271164	0.347436	0.845006	0.612966	0.792203	0.677195	0.470525
% a4b7 inhib cV2-C mo.12.5 1:100_Average	Yes	Yes	No	7.59745	1.00419	0.984599	0.984599	1.72113	0.289054	0.347436	1.05396	0.792203	0.792203	0.423513	0.282809
% a4b7 inhib cV3-C mo.12.5 1:50_Average	Yes	Yes	No	3.77692	0.747035	0.517495	0.689994	0.705424	0.347436	0.347436	0.72144	0.247218	0.494437	0.906933	0.85988
% a4b7 inhib cV3-C mo.12.5 1:100_Average	Yes	Yes	No	8.03715	2.19915	0.00467138	0.0186855	0.563607	0.272127	0.347436	1.69546	0.0386764	0.154706	0.4076	0.218183

## Sheet: Serum IgG Titers (12.5)
Assay	Vaccinees Only?	Baseline-Controlled?	Outlier(s) adjusted?	SD	HR (Females)	p-value (Females)	FDR-adjusted (Females)	HR (Males)	p-value (Males)	FDR-adjusted (Males)	HR (Combined)	p-value (Combined)	FDR-adjusted (Combined)	PH test	PH test (combined sexes)
Serum.IgG.AUC.m12.5_CO6980v0c22 gp145	Yes	No	No	23158.2	1.8697	0.463182	0.915981	2.9497	0.491537	0.700874	2.09616	0.296613	0.899751	0.421406	0.411091
Serum.IgG.AUC.m12.5_C.CONSHIV1157ipd3N4_avi gp140	Yes	No	No	18580.9	1.17806	0.825024	0.915981	6.92543	0.156726	0.638068	1.87362	0.299878	0.899751	0.578751	0.493659
Serum.IgG.AUC.m12.5_1086C gp140C_avi	Yes	No	No	22740.2	1.83213	0.440124	0.915981	2.69672	0.488399	0.700874	2.01955	0.280244	0.899751	0.462478	0.381205
Serum.IgG.AUC.m12.5_1428_gp140C.avi/293F	Yes	No	No	17423.8	1.53075	0.521298	0.915981	1.62167	0.695638	0.818618	1.55221	0.435043	0.899751	0.324992	0.381006
Serum.IgG.AUC.m12.5_TV1c8.2_21 gp140C_avi	Yes	No	No	18074.1	1.219	0.743656	0.915981	0.871453	0.919909	0.936336	1.14533	0.801327	0.970026	0.23341	0.271926
Serum.IgG.AUC.m12.5_Con S gp140 CFI	Yes	No	No	25498.4	2.8541	0.347032	0.915981	4.40212	0.440505	0.700874	3.22151	0.19465	0.899751	0.554854	0.59709
Serum.IgG.AUC.m12.5_C.CONSHIV1157ipd3N4_avi gp120	Yes	No	No	14004.6	1.00485	0.992274	0.993296	5.07565	0.103458	0.638068	1.51714	0.312409	0.899751	0.309374	0.279625
Serum.IgG.AUC.m12.5_CAP45_D11gp120.avi/293F	Yes	No	No	7115.3	1.19316	0.55784	0.915981	0.497836	0.38489	0.685584	1.04435	0.877201	0.970026	0.24375	0.184291
Serum.IgG.AUC.m12.5_Ce1176_D11gp120.avi/293F	Yes	No	No	6943.98	1.13636	0.709649	0.915981	0.639965	0.575263	0.752875	1.02393	0.940031	0.981651	0.126895	0.121445
Serum.IgG.AUC.m12.5_620345_D11 gp120.avi/293F	Yes	No	No	13178	1.42748	0.416067	0.915981	1.05761	0.942909	0.942909	1.3266	0.457768	0.899751	0.415252	0.225107
Serum.IgG.AUC.m12.5_BJOX002_D11gp120.avi/293F	Yes	No	No	7584.68	1.18801	0.605343	0.915981	0.695271	0.718086	0.818618	1.11521	0.729365	0.970026	0.194313	0.172258
Serum.IgG.AUC.m12.5_SHIV1157ipd3N4 gp70 V1V2	Yes	No	No	2837.86	0.75484	0.191833	0.915981	1.46587	0.447765	0.700874	0.828295	0.302435	0.899751	0.205313	0.264764
Serum.IgG.AUC.m12.5_gp70_B.CaseA_V1_V2	Yes	No	No	8044.67	1.06596	0.790456	0.915981	1.81956	0.329469	0.647577	1.15226	0.504528	0.927681	0.192283	0.166193
Serum.IgG.AUC.m12.5_gp70-92TH023 V1V2	Yes	No	No	12769.6	0.9187	0.713559	0.915981	1.97222	0.216116	0.638068	1.04411	0.827634	0.970026	0.573098	0.302758
Serum.IgG.AUC.m12.5_gp70-96ZM651.02 V1v2	Yes	No	No	10093.4	0.913513	0.651748	0.915981	2.43127	0.0657049	0.638068	1.02582	0.884936	0.970026	0.35631	0.310796
Serum.IgG.AUC.m12.5_gp70-BJOX002000.03.2 V1V2	Yes	No	No	7907.42	0.783256	0.298915	0.915981	1.57136	0.482151	0.700874	0.854959	0.441737	0.899751	0.259573	0.286972
Serum.IgG.AUC.m12.5_gp70-Ce1086_B2 V1V2	Yes	No	No	9351.67	0.878369	0.597702	0.915981	1.81654	0.264377	0.638068	1.01064	0.957843	0.981651	0.372849	0.308697
Serum.IgG.AUC.m12.5_gp70-CM244.ec1 V1V2	Yes	No	No	9555.09	0.891501	0.613842	0.915981	1.87352	0.24629	0.638068	1.00751	0.968681	0.981651	0.397348	0.308592
Serum.IgG.AUC.m12.5_gp70-ConC V1V2	Yes	No	No	7440.23	0.712292	0.232158	0.915981	1.26011	0.558034	0.752875	0.861625	0.50317	0.927681	0.164412	0.189519
Serum.IgG.AUC.m12.5_gp70-CAP210.2.00.E8 V1V2	Yes	No	No	7677.36	1.1352	0.557782	0.915981	2.18092	0.203903	0.638068	1.22108	0.3218	0.899751	0.20412	0.211867
Serum.IgG.AUC.m12.5_gp70-SHIV1157idp3N4 V3	Yes	No	No	19738.8	1.55866	0.375231	0.915981	1.08126	0.915102	0.936336	1.37857	0.400958	0.899751	0.603735	0.411083
Serum.IgG.AUC.m12.5_gp41	Yes	No	No	25129.9	3.53098	0.157095	0.915981	1.41259	0.841355	0.913354	2.90188	0.167261	0.899751	0.462729	0.523347
Serum.IgG.AUC.m12.5_HxB2 new 8b core 6x His	Yes	No	No	6841.15	0.709242	0.194761	0.915981	1.80668	0.228919	0.638068	0.871725	0.549871	0.949778	0.552836	0.328647
Serum.IgG.AUC.m12.5_HxB2 new 8b core 1420R	Yes	No	No	1149.14	0.796352	0.310051	0.915981	3.64787	0.0369861	0.638068	0.920116	0.656294	0.961099	0.465578	0.2967
Serum.IgG.AUC.m12.5_YU2 gp120 old core	Yes	No	No	5342.16	1.09299	0.786249	0.915981	6.64641	0.115733	0.638068	1.27894	0.418928	0.899751	0.432089	0.302296
Serum.IgG.AUC.m12.5_YU2 gp120 old core D368R	Yes	No	No	4858.37	1.06243	0.835632	0.915981	4.23818	0.0716908	0.638068	1.25042	0.399479	0.899751	0.284914	0.218614
Serum.IgG.AUC.m12.5_CH505TF_D7gp120.avi/293F	Yes	No	No	11408.9	1.12589	0.728996	0.915981	0.319958	0.254487	0.638068	0.952855	0.88448	0.970026	0.11719	0.0757216
Serum.IgG.AUC.m12.5_CH505 TF delta371Ile gp120	Yes	No	No	10347.9	1.10069	0.729527	0.915981	0.222888	0.142652	0.638068	0.926852	0.782687	0.970026	0.0908355	0.0752828
Bio.SHIV.V2_1157ipd3N4.QNE_m12.5	Yes	No	No	4.63292	1.00727	0.976492	0.993296	0.954831	0.919447	0.936336	0.995069	0.981651	0.981651	0.162606	0.338884
Bio.SHIV.V2_1157ipd3N4.QNE.Y173H_m12.5	Yes	No	No	5.36746	1.00181	0.993296	0.993296	1.52413	0.367239	0.685584	1.08317	0.674455	0.961099	0.469265	0.378159
Biotin.GGG_CH505.TFV2_m12.5	Yes	No	No	4.10188	0.741417	0.1978	0.915981	0.498003	0.111002	0.638068	0.690863	0.0742268	0.899751	0.670905	0.523999
Bio.1086C.V2_HS_m12.5	Yes	No	No	3.3016	0.865017	0.491269	0.915981	0.701418	0.464806	0.700874	0.831498	0.337817	0.899751	0.240068	0.4695
Biotin.9004S.171i_m12.5	Yes	No	No	4.18293	0.688904	0.133372	0.915981	1.25361	0.573448	0.752875	0.794071	0.28874	0.899751	0.659706	0.450635
Biotin.E.A244.171i_m12.5	Yes	No	No	4.26567	0.818432	0.392647	0.915981	1.14321	0.685495	0.818618	0.913085	0.622136	0.961099	0.457121	0.384578
Bio.V3.A_m12.5	Yes	No	No	6.4844	4.16653	0.515276	0.915981	0.0588841	0.180133	0.638068	0.497759	0.644641	0.961099	0.216631	0.252615
Bio.V3.B_m12.5	Yes	No	No	4.67708	0.459818	0.662347	0.915981	0.738436	0.666705	0.818618	0.684472	0.536403	0.949778	0.0459211	0.298124
Bio.V3.C_m12.5	Yes	No	No	5.02729	2.34127	0.554807	0.915981	0.191297	0.315953	0.64319	0.763831	0.800842	0.970026	0.153821	0.103401
Bio.V3.M_m12.5	Yes	No	No	5.67171	1.04488	0.976368	0.993296	0.159205	0.2525	0.638068	0.444068	0.44546	0.899751	0.154248	0.279891
Bio.V3.CRF1_m12.5	Yes	No	No	4.69253	0.841497	0.63953	0.915981	0.910133	0.801091	0.895337	0.875154	0.602625	0.961099	0.0444213	0.206492
Bio.Pep.40.BD_m12.5	Yes	No	No	2.79243	0.720155	0.422846	0.915981	0.100495	0.122925	0.638068	0.623275	0.21142	0.899751	0.207887	0.188731
Bio.Pep.40.M.CRF1_m12.5	Yes	No	No	3.07536	0.831459	0.386576	0.915981	0.517838	0.162855	0.638068	0.782965	0.219683	0.899751	0.423167	0.372559
Bio.V5C5_463.C_m12.5	Yes	No	No	5.86392	0.413418	0.0417993	0.794186	1.75806	0.491842	0.700874	0.585103	0.197003	0.899751	0.566883	0.341484
Bio.RV144_C5.2_AE_m12.5	Yes	No	No	5.97917	1.04024	0.870262	0.935942	0.84511	0.581167	0.752875	0.959771	0.829536	0.970026	0.491609	0.412231
Bio.RV144_C5.2_C_m12.5	Yes	No	No	4.60279	1.15416	0.595871	0.915981	0.66235	0.212793	0.638068	0.912822	0.670913	0.961099	0.302963	0.409126
B.con.03.gp41.ID_m12.5	Yes	No	No	3.35831	0.699042	0.21703	0.915981	0.644585	0.37373	0.685584	0.684435	0.132879	0.899751	0.489795	0.392382
C_HVTN505.gp41.ID_m12.5	Yes	No	No	8.58104	0.0153072	0.0142611	0.406442	0.04451	0.177624	0.638068	0.022409	0.00684138	0.194979	0.087291	0.177298
ABDM_HVTN505.gp41.ID_m12.5	Yes	No	No	7.70944	0.0314939	0.0108086	0.406442	0.0694633	0.239106	0.638068	0.0387544	0.00633897	0.194979	0.102479	0.195943
Bio.C1_104.BC_m12.5	Yes	No	No	6.29003	1.39614	0.506723	0.915981	4.21474	0.261066	0.638068	1.66087	0.292628	0.899751	0.4152	0.352562
Bio.C1_104.AE_m12.5	Yes	No	No	8.06534	1.68605	0.415966	0.915981	7.30432	0.221975	0.638068	2.13528	0.236142	0.899751	0.300005	0.20205
Serum.IgG.MFIratio.m12.5_HxB2 new 8b core WT:I420R CD4i	Yes	No	No	3.51403	0.738043	0.293751	0.915981	0.872216	0.71159	0.818618	0.78463	0.290702	0.899751	0.527832	0.366337
Serum.IgG.MFIratio.m12.5_YU2 gp120 old core WT:D368R	Yes	No	No	0.385127	1.24937	0.281029	0.915981	0.61034	0.284854	0.638068	1.05335	0.804202	0.970026	0.478971	0.248553
Serum.IgG.MFIratio.m12.5_CH505TF_WT:d371I	Yes	No	No	0.24381	0.831542	0.463238	0.915981	1.32966	0.294417	0.638068	1.00776	0.968043	0.981651	0.187149	0.320125
Serum.IgG.AUC.m12.5_gp120_median	Yes	No	No	7578.83	1.15916	0.664132	0.915981	0.821237	0.849259	0.913354	1.11356	0.736104	0.970026	0.197809	0.182525
Serum.IgG.AUC.m12.5_gp140_median	Yes	No	No	19012.1	1.21781	0.766179	0.915981	4.1739	0.302243	0.638068	1.56406	0.432921	0.899751	0.385114	0.400019
Serum.IgG.AUC.m12.5_gp41_median	Yes	No	No	272461	0.768846	0.348647	0.915981	0.737123	0.482902	0.700874	0.759296	0.247754	0.899751	0.0981344	0.0746599
Serum.IgG.AUC.m12.5_v1v2_median	Yes	No	No	8179.89	0.8809	0.555866	0.915981	1.95822	0.281613	0.638068	0.964606	0.849167	0.970026	0.267484	0.311468
Serum.IgG.AUC.m12.5_v3_median	Yes	No	No	152393	0.933548	0.813864	0.915981	0.792753	0.674021	0.818618	0.897018	0.66577	0.961099	0.174571	0.128613

## Sheet: Serum IgG Titers (15)
Assay	Vaccinees Only?	Baseline-Controlled?	Outlier(s) adjusted?	SD	HR (Females)	p-value (Females)	FDR-adjusted (Females)	HR (Males)	p-value (Males)	FDR-adjusted (Males)	HR (Combined)	p-value (Combined)	FDR-adjusted (Combined)	PH test	PH test (combined sexes)
Serum.IgG.AUC.m15_CO6980v0c22 gp145	Yes	No	No	11802.1	0.884208	0.819909	0.957912	0.879004	0.783373	0.936922	0.881228	0.724112	0.899232	0.35128	0.328013
Serum.IgG.AUC.m15_C.CONSHIV1157ipd3N4_avi gp140	Yes	No	No	8021.48	0.786795	0.501109	0.957912	1.58286	0.377253	0.632488	1.00284	0.9926	0.9926	0.477565	0.367469
Serum.IgG.AUC.m15_1086C gp140C_avi	Yes	No	No	11653.3	0.933251	0.897974	0.957912	0.878411	0.783043	0.936922	0.901669	0.774615	0.899232	0.319767	0.321831
Serum.IgG.AUC.m15_1428_gp140C.avi/293F	Yes	No	No	7214.69	0.892614	0.798724	0.957912	0.836393	0.67905	0.915928	0.863281	0.637997	0.899232	0.301551	0.34655
Serum.IgG.AUC.m15_TV1c8.2_21 gp140C_avi	Yes	No	No	8085.33	0.771852	0.528023	0.957912	0.700864	0.400928	0.632488	0.73694	0.308234	0.899232	0.292533	0.323589
Serum.IgG.AUC.m15_Con S gp140 CFI	Yes	No	No	13219.4	0.611624	0.393637	0.957912	0.993091	0.990219	0.990219	0.787628	0.56282	0.899232	0.330965	0.332759
Serum.IgG.AUC.m15_C.CONSHIV1157ipd3N4_avi gp120	Yes	No	No	5463.38	0.765783	0.446705	0.957912	2.16638	0.0745094	0.421532	1.20243	0.498203	0.899232	0.234548	0.262635
Serum.IgG.AUC.m15_CAP45_D11gp120.avi/293F	Yes	No	No	1929.74	0.932212	0.842463	0.957912	0.67041	0.316856	0.632488	0.805275	0.403673	0.899232	0.134702	0.281059
Serum.IgG.AUC.m15_Ce1176_D11gp120.avi/293F	Yes	No	No	1707.24	0.834826	0.574625	0.957912	0.918871	0.83796	0.936922	0.865548	0.574444	0.899232	0.142451	0.275021
Serum.IgG.AUC.m15_620345_D11 gp120.avi/293F	Yes	No	No	4693.61	0.947438	0.893454	0.957912	1.16256	0.579473	0.800224	1.09013	0.71102	0.899232	0.156958	0.123955
Serum.IgG.AUC.m15_BJOX002_D11gp120.avi/293F	Yes	No	No	1901.74	0.91202	0.784173	0.957912	0.931873	0.869288	0.936922	0.919511	0.752937	0.899232	0.142183	0.261824
Serum.IgG.AUC.m15_SHIV1157ipd3N4 gp70 V1V2	Yes	No	No	547.151	0.591581	0.0983005	0.739127	1.22375	0.39487	0.632488	0.856188	0.396033	0.899232	0.196942	0.26047
Serum.IgG.AUC.m15_gp70_B.CaseA_V1_V2	Yes	No	No	2539.94	0.832325	0.45512	0.957912	1.94162	0.0331577	0.39751	1.08235	0.679109	0.899232	0.26481	0.268702
Serum.IgG.AUC.m15_gp70-92TH023 V1V2	Yes	No	No	5928.66	0.715722	0.180084	0.851986	1.73944	0.106936	0.446195	0.93639	0.721027	0.899232	0.47208	0.398718
Serum.IgG.AUC.m15_gp70-96ZM651.02 V1v2	Yes	No	No	5156.89	0.706017	0.260201	0.957912	1.64816	0.0313678	0.39751	1.01144	0.954089	0.970827	0.464608	0.357179
Serum.IgG.AUC.m15_gp70-BJOX002000.03.2 V1V2	Yes	No	No	2769.32	0.616062	0.120623	0.739127	1.60283	0.107702	0.446195	0.873923	0.455122	0.899232	0.32924	0.348803
Serum.IgG.AUC.m15_gp70-Ce1086_B2 V1V2	Yes	No	No	3985.41	0.698923	0.205652	0.851986	1.39905	0.236526	0.623568	0.923554	0.666367	0.899232	0.249306	0.371938
Serum.IgG.AUC.m15_gp70-CM244.ec1 V1V2	Yes	No	No	4069.87	0.709156	0.200391	0.851986	1.44002	0.218073	0.619738	0.913214	0.616366	0.899232	0.293346	0.391648
Serum.IgG.AUC.m15_gp70-ConC V1V2	Yes	No	No	3006.63	0.367231	0.0816888	0.739127	1.15463	0.366639	0.632488	1.01444	0.936292	0.969731	0.191456	0.226515
Serum.IgG.AUC.m15_gp70-CAP210.2.00.E8 V1V2	Yes	No	No	3372.29	0.847171	0.469449	0.957912	1.68728	0.0436914	0.39751	1.0538	0.767957	0.899232	0.413601	0.351593
Serum.IgG.AUC.m15_gp70-SHIV1157idp3N4 V3	Yes	No	No	11313.2	1.14431	0.671543	0.957912	0.959492	0.934164	0.9753	1.08442	0.750387	0.899232	0.572397	0.421052
Serum.IgG.AUC.m15_gp41	Yes	No	No	12068.7	1.01909	0.966014	0.966014	0.723303	0.532727	0.772454	0.880433	0.711435	0.899232	0.290612	0.302326
Serum.IgG.AUC.m15_HxB2 new 8b core 6x His	Yes	No	No	2525.66	0.570809	0.056159	0.739127	1.85429	0.0533475	0.39751	0.830315	0.381272	0.899232	0.593041	0.405435
Serum.IgG.AUC.m15_HxB2 new 8b core 1420R	Yes	No	No	322.918	0.492927	0.0823789	0.739127	1.55271	0.054829	0.39751	0.938207	0.773653	0.899232	0.342334	0.349412
Serum.IgG.AUC.m15_YU2 gp120 old core	Yes	No	No	1533.11	0.948821	0.857285	0.957912	1.35101	0.393156	0.632488	1.08696	0.71802	0.899232	0.343026	0.285377
Serum.IgG.AUC.m15_YU2 gp120 old core D368R	Yes	No	No	1217.86	0.87588	0.647882	0.957912	1.41421	0.255039	0.632488	1.08267	0.717102	0.899232	0.343008	0.282359
Serum.IgG.AUC.m15_CH505TF_D7gp120.avi/293F	Yes	No	No	3836.74	0.95067	0.874893	0.957912	0.73748	0.389676	0.632488	0.845213	0.491241	0.899232	0.138671	0.231
Serum.IgG.AUC.m15_CH505 TF delta371Ile gp120	Yes	No	No	3419.61	0.966504	0.908364	0.957912	0.629177	0.224388	0.619738	0.802957	0.334387	0.899232	0.136776	0.289411
Bio.SHIV.V2_1157ipd3N4_m15	Yes	No	No	2.89772	1.33941	0.347456	0.957912	0.61972	0.222718	0.619738	1.03885	0.872841	0.937496	0.169468	0.334478
Bio.SHIV.V2_1157ipd3N4.QNE_m15	Yes	No	No	3.92577	0.986482	0.961437	0.966014	3.56679	0.0123673	0.39751	1.57495	0.0717607	0.899232	0.109799	0.0866909
Bio.SHIV.V2_1157ipd3N4.QNE.Y173H_m15	Yes	No	No	3.06073	0.757911	0.49461	0.957912	1.49162	0.33086	0.632488	1.11383	0.662653	0.899232	0.389077	0.268847
Biotin.GGG_CH505.TFV2_m15	Yes	No	No	4.20736	1.09727	0.685419	0.957912	2.23252	0.196189	0.619738	1.22234	0.32441	0.899232	0.427451	0.320271
Bio.1086C.V2_HS_m15	Yes	No	No	3.5054	1.11249	0.64632	0.957912	1.5143	0.363053	0.632488	1.19866	0.372746	0.899232	0.337665	0.285737
Biotin.9004S.171i_m15	Yes	No	No	0.789911	0.743577	0.28675	0.957912	0.332469	0.0440994	0.39751	0.643297	0.0853902	0.899232	0.221904	0.218663
Biotin.E.A244.171i_m15	Yes	No	No	4.16779	0.950265	0.835809	0.957912	0.881018	0.778367	0.936922	0.932794	0.74035	0.899232	0.335825	0.4079
Bio.V3.A_m15	Yes	No	No	4.51445	1.15237	0.811323	0.957912	0.716185	0.557472	0.78862	0.904769	0.811148	0.899232	0.301801	0.343355
Bio.V3.B_m15	Yes	No	No	2.9376	0.595579	0.26595	0.957912	0.934029	0.872306	0.936922	0.764049	0.375282	0.899232	0.0399445	0.197006
Bio.V3.C_m15	Yes	No	No	3.74608	1.18321	0.790113	0.957912	0.638076	0.392141	0.632488	0.832726	0.648009	0.899232	0.0773231	0.258108
Bio.V3.M_m15	Yes	No	No	4.50379	0.702788	0.565912	0.957912	0.759352	0.712567	0.936922	0.725138	0.500086	0.899232	0.0461467	0.182898
Bio.V3.CRF1_m15	Yes	No	No	3.7288	1.19952	0.488047	0.957912	2.58689	0.102257	0.446195	1.41948	0.153655	0.899232	0.574602	0.373124
Bio.Pep.40.BD_m15	Yes	No	No	1.78278	0.895448	0.718471	0.957912	1.09522	0.870008	0.936922	0.937723	0.80657	0.899232	0.4995	0.341249
Bio.Pep.40.M.CRF1_m15	Yes	No	No	1.8532	0.849947	0.630794	0.957912	2.88186	0.076638	0.421532	1.06673	0.821712	0.899232	0.74143	0.351865
Bio.V5C5_463.C_m15	Yes	No	No	3.44791	0.3571	0.0118754	0.688773	2.89384	0.024628	0.39751	0.793781	0.46357	0.899232	0.372868	0.209349
Bio.RV144_C5.2_AE_m15	Yes	No	No	2.96053	1.6211	0.0520384	0.739127	0.402855	0.297189	0.632488	1.45731	0.113632	0.899232	0.0296113	0.282804
Bio.RV144_C5.2_C_m15	Yes	No	No	3.47162	1.73906	0.0245674	0.712454	0.387453	0.181283	0.619738	1.44415	0.0995393	0.899232	0.245986	0.300714
B.con.03.gp41.ID_m15	Yes	No	No	4.01433	0.876508	0.639858	0.957912	1.31807	0.403484	0.632488	1.05073	0.812848	0.899232	0.0434863	0.330709
C_HVTN505.gp41.ID_m15	Yes	No	No	5.38424	0.482511	0.127436	0.739127	0.612299	0.392618	0.632488	0.530968	0.0905903	0.899232	0.205568	0.349719
ABDM_HVTN505.gp41.ID_m15	Yes	No	No	4.96199	0.523348	0.108296	0.739127	0.647059	0.420897	0.642422	0.564039	0.0833995	0.899232	0.227455	0.423824
Bio.C1_104.BC_m15	Yes	No	No	3.93432	0.903056	0.717295	0.957912	1.38672	0.336802	0.632488	1.09092	0.650545	0.899232	0.439942	0.351741
Bio.C1_104.AE_m15	Yes	No	No	4.78112	1.02378	0.926454	0.959542	1.03163	0.958484	0.9753	1.02499	0.915804	0.965757	0.134326	0.359587
Serum.IgG.MFIratio.m15_HxB2 new 8b core WT:I420R CD4i	Yes	No	No	9.80048	1.09554	0.794532	0.957912	1.39051	0.485679	0.722292	1.18232	0.556885	0.899232	0.00155544	0.00137735
Serum.IgG.MFIratio.m15_YU2 gp120 old core WT:D368R	Yes	No	No	1.46745	1.19417	0.344618	0.957912	0.213258	0.191292	0.619738	1.12874	0.542541	0.899232	0.453433	0.327637
Serum.IgG.MFIratio.m15_CH505TF_WT:d371I	Yes	No	No	0.320068	0.889347	0.633782	0.957912	1.42129	0.151419	0.585488	1.11683	0.551352	0.899232	0.235517	0.361833
Serum.IgG.AUC.m15_gp120_median	Yes	No	No	1987.65	0.863569	0.663536	0.957912	0.976169	0.956968	0.9753	0.902995	0.708618	0.899232	0.193089	0.266135
Serum.IgG.AUC.m15_gp140_median	Yes	No	No	8617.29	0.733858	0.441724	0.957912	0.888469	0.797295	0.936922	0.798322	0.467284	0.899232	0.296501	0.329565
Serum.IgG.AUC.m15_gp41_median	Yes	No	No	38130.1	0.907594	0.675684	0.957912	0.935851	0.807494	0.936922	0.919162	0.626517	0.899232	0.258467	0.178531
Serum.IgG.AUC.m15_v1v2_median	Yes	No	No	2812.85	0.704596	0.190971	0.851986	1.67972	0.0799457	0.421532	0.933155	0.681513	0.899232	0.383897	0.360501
Serum.IgG.AUC.m15_v3_median	Yes	No	No	20315.8	1.0472	0.844025	0.957912	1.10118	0.827763	0.936922	1.05931	0.773885	0.899232	0.345805	0.246722

## Sheet: Rectal IgG Titers (12.5)
Assay	Vaccinees Only?	Baseline-Controlled?	Outlier(s) adjusted?	SD	HR (Females)	p-value (Females)	FDR-adjusted (Females)	HR (Males)	p-value (Males)	FDR-adjusted (Males)	HR (Combined)	p-value (Combined)	FDR-adjusted (Combined)	PH test	PH test (combined sexes)
Rectal.IgG.SA.m12.5_CO6980v0c22 gp145	Yes	Yes	No	2225.99	1.4448	0.230059	0.687405	1.03588	0.949029	0.972618	1.32402	0.286903	0.563824	0.592908	0.388113
Rectal.IgG.SA.m12.5_C.CONSHIV1157ipd3N4_avi gp140	Yes	Yes	No	1124.14	1.43467	0.300121	0.687405	1.72887	0.131646	0.795054	1.56635	0.0644379	0.563824	0.298733	0.277977
Rectal.IgG.SA.m12.5_1086C gp140C_avi	Yes	No	No	2244.58	1.25429	0.35479	0.687405	1.27301	0.614812	0.922152	1.25825	0.286098	0.563824	0.166829	0.134527
Rectal.IgG.SA.m12.5_1428_gp140C.avi/293F	Yes	Yes	No	972.281	1.2755	0.329034	0.687405	1.37108	0.462931	0.922152	1.29929	0.214715	0.563824	0.287524	0.243
Rectal.IgG.SA.m12.5_TV1c8.2_21 gp140C_avi	Yes	Yes	No	1224.79	1.10945	0.668852	0.890945	0.981067	0.972618	0.972618	1.08518	0.709602	0.846064	0.636854	0.469
Rectal.IgG.SA.m12.5_Con S gp140 CFI	Yes	Yes	No	3346.07	1.77612	0.0703542	0.687405	1.67966	0.302424	0.852284	1.74759	0.0361835	0.560845	0.178914	0.183717
Rectal.IgG.SA.m12.5_C.CONSHIV1157ipd3N4_avi gp120	Yes	Yes	No	690.524	1.05162	0.890945	0.890945	1.83919	0.106963	0.795054	1.36524	0.211613	0.563824	0.432976	0.607996
Rectal.IgG.SA.m12.5_CAP45_D11gp120.avi/293F	Yes	Yes	No	188.227	1.08297	0.708746	0.890945	1.12907	0.855149	0.969949	1.08748	0.676519	0.838883	0.436064	0.314584
Rectal.IgG.SA.m12.5_Ce1176_D11gp120.avi/293F	Yes	No	No	200.792	1.03937	0.86212	0.890945	0.923586	0.907372	0.969949	1.02661	0.901033	0.931067	0.269067	0.15322
Rectal.IgG.SA.m12.5_620345_D11 gp120.avi/293F	Yes	No	No	682.994	1.29864	0.293067	0.687405	1.16712	0.648014	0.922152	1.24939	0.265977	0.563824	0.15742	0.106123
Rectal.IgG.SA.m12.5_BJOX002_D11gp120.avi/293F	Yes	Yes	No	225.095	1.08637	0.693546	0.890945	1.1166	0.878449	0.969949	1.08873	0.67279	0.838883	0.289529	0.234776
Rectal.IgG.SA.m12.5_SHIV1157ipd3N4 gp70 V1V2	Yes	Yes	No	39.6691	0.613374	0.130263	0.687405	1.32724	0.454197	0.922152	0.789018	0.229616	0.563824	0.0214508	0.150047
Rectal.IgG.SA.m12.5_gp70_B.CaseA_V1_V2	Yes	Yes	No	111.253	0.901899	0.654931	0.890945	1.90178	0.15729	0.795054	1.04616	0.800569	0.855781	0.0833889	0.203071
Rectal.IgG.SA.m12.5_gp70-92TH023 V1V2	Yes	Yes	No	936.317	0.642572	0.281894	0.687405	0.464714	0.644844	0.922152	0.629229	0.267241	0.563824	0.318835	0.22732
Rectal.IgG.SA.m12.5_gp70-96ZM651.02 V1v2	Yes	Yes	No	398.526	0.592324	0.335452	0.687405	1.64417	0.778777	0.969949	0.641902	0.291006	0.563824	0.829697	0.770029
Rectal.IgG.SA.m12.5_gp70-BJOX002000.03.2 V1V2	Yes	Yes	No	236.136	0.528268	0.247509	0.687405	1.53497	0.65443	0.922152	0.637387	0.212702	0.563824	0.170594	0.338318
Rectal.IgG.SA.m12.5_gp70-Ce1086_B2 V1V2	Yes	Yes	No	303.598	0.638866	0.234319	0.687405	0.818701	0.860731	0.969949	0.654077	0.212922	0.563824	0.506787	0.477308
Rectal.IgG.SA.m12.5_gp70-CM244.ec1 V1V2	Yes	Yes	No	282.809	0.639478	0.276035	0.687405	0.638927	0.708215	0.954551	0.639418	0.24672	0.563824	0.762511	0.645069
Rectal.IgG.SA.m12.5_gp70-ConC V1V2	Yes	No	No	190.434	0.631374	0.139679	0.687405	1.2998	0.39379	0.922152	0.875164	0.524306	0.773976	0.0863901	0.168783
Rectal.IgG.SA.m12.5_gp70-CAP210.2.00.E8 V1V2	Yes	Yes	No	68.1588	0.967361	0.884972	0.890945	1.85247	0.0748287	0.795054	1.10751	0.576701	0.80784	0.365027	0.409124
Rectal.IgG.SA.m12.5_gp70-SHIV1157idp3N4 V3	Yes	Yes	No	2159.38	1.0807	0.764746	0.890945	1.37551	0.266412	0.825877	1.19645	0.34187	0.62341	0.606822	0.612829
Rectal.IgG.SA.m12.5_gp41	Yes	Yes	No	3495.24	1.84502	0.0197623	0.61263	1.38357	0.388121	0.922152	1.67029	0.0150525	0.466628	0.125231	0.154116
Rectal.IgG.SA.m12.5_HxB2 new 8b core 6x His	Yes	Yes	No	102.386	0.861185	0.598534	0.890945	1.56231	0.179372	0.795054	1.06729	0.764563	0.84648	0.36232	0.291374
Rectal.IgG.SA.m12.5_HxB2 new 8b core 1420R	Yes	Yes	No	10.5083	0.742609	0.224089	0.687405	1.63656	0.19715	0.795054	0.881177	0.513071	0.773976	0.594515	0.53296
Rectal.IgG.SA.m12.5_YU2 gp120 old core	Yes	Yes	No	121.798	1.13662	0.558275	0.890945	1.63896	0.230822	0.795054	1.22596	0.276594	0.563824	0.0601656	0.0776561
Rectal.IgG.SA.m12.5_YU2 gp120 old core D368R	Yes	Yes	No	85.614	1.03238	0.879853	0.890945	1.69096	0.201095	0.795054	1.13558	0.46801	0.763594	0.185241	0.267345
Rectal.IgG.SA.m12.5_CH505TF_D7gp120.avi/293F	Yes	Yes	No	443.059	1.03047	0.886421	0.890945	0.662217	0.559929	0.922152	0.990077	0.961515	0.961515	0.291422	0.140547
Rectal.IgG.SA.m12.5_CH505 TF delta371Ile gp120	Yes	Yes	No	462.393	0.971509	0.879919	0.890945	0.358189	0.218321	0.795054	0.90392	0.599365	0.80784	0.171293	0.174166
Rectal.IgG.SA.m12.5_gp120_median	Yes	Yes	No	223.918	1.05901	0.787339	0.890945	1.15579	0.839868	0.969949	1.06646	0.750646	0.84648	0.28254	0.2261
Rectal.IgG.SA.m12.5_gp140_median	Yes	Yes	No	1281.36	1.19947	0.483814	0.88225	1.29022	0.617257	0.922152	1.21811	0.3842	0.661678	0.40563	0.314739
Rectal.IgG.SA.m12.5_V1V2_median	Yes	Yes	No	233.889	0.576324	0.245434	0.687405	2.71722	0.541788	0.922152	0.634542	0.227897	0.563824	0.523644	0.454732

## Sheet: Rectal IgG peptide array
Probe	Vaccinees Only?	Baseline-Controlled?	SD	HR (Females)	p-value (Females)	FDR-adjusted (Females)	HR (Males)	p-value (Males)	FDR-adjusted (Males)	HR (Combined)	p-value (Combined)	FDR-adjusted (Combined)	PH test	PH test (combined sexes)
C1_p34-36_A.con	Yes	No	1.36669	0.803198	0.316642	0.46057	4.38854	0.000946675	0.136321	1.15865	0.377678	0.535567	0.402532	0.551614
C1_p34-36_AE.A244	Yes	No	2.08655	0.858898	0.537491	0.586933	2.36639	0.0167602	0.232772	1.21375	0.287258	0.519499	0.195271	0.407584
C1_p34-36_AE.con	Yes	No	2.08655	0.858898	0.537491	0.586933	2.36639	0.0167602	0.232772	1.21375	0.287258	0.519499	0.195271	0.407584
C1_p34-36_AE.TH023	Yes	No	2.08655	0.858898	0.537491	0.586933	2.36639	0.0167602	0.232772	1.21375	0.287258	0.519499	0.195271	0.407584
V2.1_p53-54_A.con	Yes	No	0.710435	0.485094	0.031209	0.295764	0.318857	0.0179463	0.232772	0.416044	0.00174173	0.143818	0.139906	0.347996
C1_p34-36_C.TV1	Yes	No	1.54404	0.86406	0.538022	0.586933	2.51914	0.0190787	0.232772	1.16289	0.390103	0.535567	0.143996	0.386051
C1_p34-36_C.1086	Yes	No	1.95653	0.824041	0.406591	0.530521	2.36735	0.0228334	0.232772	1.13053	0.508783	0.61054	0.118313	0.336408
V2.1_p53-54_AE.con	Yes	No	0.821573	0.554296	0.0790154	0.344795	0.426254	0.0243308	0.232772	0.489373	0.00499369	0.143818	0.203271	0.345697
V2.2_p58-60_AE.TH023	Yes	No	0.272747	0.938999	0.806856	0.841936	0.392598	0.0253618	0.232772	0.669669	0.0878936	0.377775	0.0512508	0.0617391
C1_p34-36_AG.con	Yes	No	1.80142	0.835125	0.451212	0.546005	2.18271	0.0259349	0.232772	1.16836	0.406225	0.535567	0.105565	0.290901
C1_p34-36_B.con	Yes	No	1.80142	0.835125	0.451212	0.546005	2.18271	0.0259349	0.232772	1.16836	0.406225	0.535567	0.105565	0.290901
C1_p34-36_B.MN	Yes	No	1.80142	0.835125	0.451212	0.546005	2.18271	0.0259349	0.232772	1.16836	0.406225	0.535567	0.105565	0.290901
C1_p34-36_D.con	Yes	No	1.80142	0.835125	0.451212	0.546005	2.18271	0.0259349	0.232772	1.16836	0.406225	0.535567	0.105565	0.290901
C1_p34-36_M.con	Yes	No	1.80142	0.835125	0.451212	0.546005	2.18271	0.0259349	0.232772	1.16836	0.406225	0.535567	0.105565	0.290901
V2.2_p58-60_C.TV1	Yes	No	0.401372	1.49737	0.104161	0.370845	0.210035	0.0262384	0.232772	0.86614	0.598099	0.700214	0.0513333	0.0284101
V2.1_p53-54_C.con	Yes	No	0.886065	0.569719	0.0586959	0.295764	0.377283	0.0270315	0.232772	0.49131	0.0045057	0.143818	0.136998	0.381044
V2.1_p53-54_AG.con	Yes	No	0.828875	0.481133	0.0377329	0.295764	0.400844	0.0274801	0.232772	0.443887	0.00252392	0.143818	0.133259	0.406436
V2.1_p53-54_M.con	Yes	No	0.857464	0.645546	0.124294	0.370845	0.389801	0.0301413	0.235926	0.539233	0.00987064	0.182948	0.129751	0.446919
C1_p34-36_C.con	Yes	No	1.95835	0.86082	0.525268	0.586933	2.13583	0.0327675	0.235926	1.17414	0.403394	0.535567	0.118195	0.286907
C1_p34-36_C.ZM651	Yes	No	1.95835	0.86082	0.525268	0.586933	2.13583	0.0327675	0.235926	1.17414	0.403394	0.535567	0.118195	0.286907
V2.1_p53-54_B.con	Yes	No	0.607741	0.622723	0.189098	0.370845	0.483701	0.0353413	0.24234	0.542619	0.0114343	0.182948	0.191475	0.354224
V2.1_p53-54_D.con	Yes	No	0.842449	0.519329	0.0405654	0.295764	0.470617	0.0393469	0.249476	0.497073	0.00341791	0.143818	0.0997047	0.310266
V2.1_p53-54_C.TV1	Yes	No	0.622085	0.597025	0.124666	0.370845	0.43632	0.0398469	0.249476	0.520608	0.0113212	0.182948	0.0947601	0.268693
C4_p136-138_AG.con	Yes	No	1.14634	0.763879	0.199287	0.370845	6.79411	0.0487983	0.29263	0.81972	0.31446	0.519499	0.398565	0.292597
C4_p136-138_AE.con	Yes	No	0.97484	0.746461	0.200874	0.370845	2.60646	0.0508038	0.29263	0.848953	0.412586	0.535567	0.429653	0.30275
C4_p136-138_C.TV1	Yes	No	0.792403	0.713911	0.150079	0.370845	5.87562	0.0551942	0.300965	0.775451	0.236376	0.511373	0.338072	0.263884
C4_p136-138_AE.TH023	Yes	No	0.793245	0.780013	0.25082	0.405821	2.75447	0.0564562	0.300965	0.879749	0.501226	0.61054	0.381701	0.319138
C4_p136-138_AE.A244	Yes	No	0.841686	0.781907	0.249064	0.405821	3.1617	0.058521	0.300965	0.870834	0.470498	0.584067	0.39445	0.310095
AVERY_p187-189_AE.con	Yes	No	1.92942	0.633127	0.151714	0.370845	2.80706	0.0646507	0.313159	0.892832	0.649013	0.724479	0.211663	0.306143
C4_p136-138_A.con	Yes	No	1.11657	0.775896	0.229759	0.38924	3.06646	0.0674718	0.313159	0.850401	0.401339	0.535567	0.382502	0.313897
C5.2_p156-158_C.ZM651	Yes	No	0.967362	0.550158	0.123487	0.370845	0.539891	0.0692083	0.313159	0.544265	0.0194151	0.232982	0.212552	0.356273
C5.2_p156-158_C.con	Yes	No	0.991556	0.541035	0.124857	0.370845	0.558095	0.0732327	0.313159	0.551196	0.018826	0.232982	0.20725	0.439879
C5.2_p156-158_C.TV1	Yes	No	0.991556	0.541035	0.124857	0.370845	0.558095	0.0732327	0.313159	0.551196	0.018826	0.232982	0.20725	0.439879
V2.2_p58-60_AE.A244	Yes	No	0.357344	0.716743	0.213733	0.384505	0.36741	0.0739586	0.313159	0.610122	0.0313267	0.265356	0.639581	0.524016
V2.1_p53-54_C.1086	Yes	No	0.637853	0.82121	0.348183	0.4821	0.409674	0.0761151	0.313159	0.716888	0.109672	0.394819	0.103117	0.53762
C5.2_p156-158_C.1086	Yes	No	1.27293	0.593204	0.137905	0.370845	0.53648	0.0802412	0.320965	0.563818	0.0265301	0.255433	0.291965	0.274853
V3_p99-101_M.con	Yes	No	2.06428	0.653218	0.169696	0.370845	4.7114	0.0880845	0.342816	0.855761	0.544817	0.643062	0.30081	0.203891
V2.1_p53-54_B.MN	Yes	No	0.323624	1.33325	0.372265	0.496353	0.532311	0.101065	0.382983	0.835436	0.425242	0.544144	0.439471	0.34337
V2.2_p58-60_B.MN	Yes	No	0.212174	1.46591	0.187076	0.370845	0.58911	0.115386	0.421445	0.943154	0.780251	0.838479	0.21564	0.189511
KE_p235-236_B.con	Yes	No	0.183231	1.27456	0.308179	0.459082	1.88274	0.117068	0.421445	1.424	0.0610491	0.366295	0.0632415	0.18534
V3_p99-101_D.con	Yes	No	2.18397	0.642141	0.11423	0.370845	1.97279	0.125773	0.441739	0.856254	0.508782	0.61054	0.211887	0.204489
C2_p65-66_D.con	Yes	No	1.46151	0.637258	0.140549	0.370845	1.73852	0.152163	0.49773	0.8926	0.617993	0.711928	0.511329	0.335074
C5.2_p156-158_B.con	Yes	No	0.919339	0.736687	0.351869	0.482563	0.648599	0.153738	0.49773	0.687018	0.0946426	0.385714	0.320214	0.226513
C5.2_p156-158_M.con	Yes	No	0.899716	0.762849	0.447507	0.546005	0.656066	0.155873	0.49773	0.696827	0.114714	0.396603	0.324032	0.232571
C5.2_p156-158_D.con	Yes	No	0.651576	0.539431	0.153947	0.370845	0.671269	0.158591	0.49773	0.627292	0.0566833	0.354887	0.36603	0.219513
C5.3_p160-161_A.con	Yes	No	0.498577	0.836034	0.489756	0.573373	1.45493	0.159972	0.49773	1.04781	0.795906	0.848966	0.214592	0.219393
V5_p149-150_AE.con	Yes	No	0.887741	0.362199	0.659192	0.708386	4.01612	0.164205	0.49773	0.701166	0.280819	0.519499	0.206653	0.39089
C5.2_p156-158_B.MN	Yes	No	0.877676	0.770671	0.460384	0.547895	0.623306	0.16591	0.49773	0.685552	0.116845	0.396603	0.259149	0.183606
C5.3_p160-161_AE.con	Yes	No	0.420089	0.875588	0.600158	0.649795	1.39283	0.185897	0.537599	1.07442	0.690659	0.759198	0.117605	0.136911
V2.1_p53-54_C.ZM651	Yes	No	0.853234	0.487329	0.0741304	0.333587	0.630996	0.191773	0.537599	0.559683	0.0216786	0.240133	0.0294215	0.0762291
AVERY_p187-189_C.con	Yes	No	2.75507	0.590846	0.122937	0.370845	2.85615	0.192919	0.537599	0.768489	0.392934	0.535567	0.106433	0.307771
C5.2_p156-158_A.con	Yes	No	1.00358	0.624494	0.13203	0.370845	0.683856	0.213418	0.537599	0.653957	0.0559819	0.354887	0.278216	0.215195
C2_p65-66_A.con	Yes	No	1.02034	0.702859	0.199083	0.370845	1.57457	0.221021	0.537599	0.903393	0.63345	0.712631	0.330042	0.302372
C2_p65-66_AG.con	Yes	No	1.02034	0.702859	0.199083	0.370845	1.57457	0.221021	0.537599	0.903393	0.63345	0.712631	0.330042	0.302372
C2_p65-66_M.con	Yes	No	1.02034	0.702859	0.199083	0.370845	1.57457	0.221021	0.537599	0.903393	0.63345	0.712631	0.330042	0.302372
KE_p235-236_AG.con	Yes	No	0.704978	0.479197	0.311606	0.459082	1.939	0.22483	0.537599	0.802006	0.397891	0.535567	0.452912	0.194454
V2.2_p58-60_B.con	Yes	No	0.246247	1.85167	0.224114	0.387136	0.411295	0.225571	0.537599	1.02507	0.951474	0.958128	0.63591	0.196457
C5.1_p152-153_C.con	Yes	No	0.706395	0.469846	0.0267638	0.295764	0.653435	0.227206	0.537599	0.546568	0.011137	0.182948	0.0193773	0.412068
AVERY_p187-189_A.con	Yes	No	2.4636	0.500838	0.055927	0.295764	2.18334	0.231466	0.537599	0.753862	0.316767	0.519499	0.202073	0.336071
AVERY_p187-189_B.con	Yes	No	2.4636	0.500838	0.055927	0.295764	2.18334	0.231466	0.537599	0.753862	0.316767	0.519499	0.202073	0.336071
AVERY_p187-189_D.con	Yes	No	2.4636	0.500838	0.055927	0.295764	2.18334	0.231466	0.537599	0.753862	0.316767	0.519499	0.202073	0.336071
AVERY_p187-189_M.con	Yes	No	2.4636	0.500838	0.055927	0.295764	2.18334	0.231466	0.537599	0.753862	0.316767	0.519499	0.202073	0.336071
C4_p136-138_M.con	Yes	No	0.883623	0.775766	0.225829	0.387136	4.12225	0.248501	0.555286	0.802349	0.272732	0.519499	0.343199	0.297644
C5.3_p160-161_AG.con	Yes	No	0.718487	0.777228	0.331898	0.464013	1.30992	0.250645	0.555286	0.970025	0.86532	0.909533	0.402969	0.349208
V2.2_p58-60_M.con	Yes	No	0.346957	0.63349	0.281662	0.440862	0.0780453	0.252555	0.555286	0.495346	0.100205	0.385714	0.151327	0.202962
C2_p65-66_B.con	Yes	No	1.25041	0.682091	0.154781	0.370845	1.56849	0.262824	0.555286	0.864196	0.49713	0.61054	0.331494	0.300837
C5.3_p160-161_B.MN	Yes	No	0.50988	0.803339	0.475932	0.561756	0.670452	0.265232	0.555286	0.73821	0.177323	0.496242	0.35586	0.281533
V2.2_p58-60_C.ZM651	Yes	No	0.185884	0.735289	0.26022	0.416352	0.622395	0.267402	0.555286	0.699225	0.123939	0.396603	0.0535696	0.118642
C5.2_p156-158_AG.con	Yes	No	0.804066	0.716806	0.327715	0.462657	0.711567	0.26743	0.555286	0.713905	0.142353	0.427058	0.348231	0.239451
V5_p149-150_AE.TH023	Yes	No	0.789075	0.481492	0.408943	0.530521	1.82455	0.269931	0.555286	0.738421	0.260049	0.519499	0.216869	0.349097
C5.3_p160-161_M.con	Yes	No	0.412891	1.23253	0.503748	0.580317	1.30717	0.283218	0.573809	1.27669	0.199034	0.505303	0.11459	0.108939
V3_p99-101_B.con	Yes	No	1.69869	0.551296	0.0620353	0.295764	1.86818	0.289624	0.573809	0.709765	0.189537	0.496242	0.442346	0.184232
KE_p235-236_C.con	Yes	No	1.4588	0.600758	0.116831	0.370845	0.470736	0.290889	0.573809	0.575846	0.070597	0.377775	0.160145	0.275598
KE_p235-236_A.con	Yes	No	0.774076	0.822491	0.45815	0.547895	1.26066	0.303534	0.590662	1.00277	0.987542	0.987542	0.136968	0.199083
C4_p136-138_B.con	Yes	No	0.667145	0.60966	0.174249	0.370845	10.3606	0.315416	0.59576	0.64766	0.205423	0.505303	0.0856159	0.235539
V5_p149-150_AE.A244	Yes	No	0.909028	0.741155	0.298714	0.459082	1.73005	0.321127	0.59576	0.816602	0.333504	0.533607	0.26346	0.335999
AVERY_p187-189_AG.con	Yes	No	3.02664	0.900545	0.730961	0.779691	1.81448	0.328774	0.59576	1.06346	0.818847	0.867014	0.140173	0.328903
C4_p136-138_B.MN	Yes	No	0.777845	0.797529	0.39954	0.527832	7.02592	0.333996	0.59576	0.817114	0.427002	0.544144	0.0911084	0.269002
V5_p149-150_C.ZM651	Yes	No	0.478276	0.574641	0.0964862	0.370845	1.34644	0.33704	0.59576	0.771015	0.18612	0.496242	0.256328	0.37205
C5.3_p160-161_C.con	Yes	No	0.394167	1.05073	0.910814	0.936837	1.22758	0.338517	0.59576	1.19052	0.371982	0.535567	0.100805	0.0609733
KE_p235-236_D.con	Yes	No	0.293526	1.14926	0.443704	0.546005	1.58163	0.34032	0.59576	1.20661	0.237931	0.511373	0.0682353	0.360731
V5_p149-150_D.con	Yes	No	0.869393	0.590291	0.139007	0.370845	1.72756	0.341361	0.59576	0.701143	0.173103	0.496242	0.453038	0.531638
V5_p149-150_C.TV1	Yes	No	1.32528	0.744457	0.239766	0.401468	1.76778	0.343389	0.59576	0.81049	0.311992	0.519499	0.229714	0.39774
V5_p149-150_B.MN	Yes	No	1.14454	0.682327	0.117966	0.370845	1.37579	0.359859	0.616901	0.795233	0.244322	0.517389	0.369914	0.501155
V5_p149-150_C.1086	Yes	No	1.0524	0.690755	0.119343	0.370845	1.42514	0.374693	0.630814	0.781679	0.216918	0.505303	0.427702	0.521382
V3_p99-101_AE.TH023	Yes	No	1.69623	0.70059	0.171702	0.370845	1.84007	0.376736	0.630814	0.800366	0.332284	0.533607	0.174323	0.121627
V3_p99-101_C.1086	Yes	No	2.57797	0.594683	0.180068	0.370845	2.11375	0.390849	0.634126	0.723066	0.354052	0.535567	0.495581	0.299669
V3_p99-101_C.con	Yes	No	2.57797	0.594683	0.180068	0.370845	2.11375	0.390849	0.634126	0.723066	0.354052	0.535567	0.495581	0.299669
V5_p149-150_A.con	Yes	No	1.44486	0.704208	0.16417	0.370845	1.56883	0.400732	0.634126	0.775158	0.228088	0.505303	0.339656	0.487742
V5_p149-150_AG.con	Yes	No	1.44486	0.704208	0.16417	0.370845	1.56883	0.400732	0.634126	0.775158	0.228088	0.505303	0.339656	0.487742
V5_p149-150_M.con	Yes	No	1.44486	0.704208	0.16417	0.370845	1.56883	0.400732	0.634126	0.775158	0.228088	0.505303	0.339656	0.487742
V3_p99-101_C.TV1	Yes	No	2.93006	0.516478	0.126932	0.370845	2.27258	0.407114	0.637087	0.655623	0.266028	0.519499	0.42151	0.25903
V2.2_p58-60_AG.con	Yes	No	0.153874	1.25181	0.519036	0.586933	1.33528	0.411452	0.637087	1.29236	0.309977	0.519499	0.360823	0.259138
V3_p99-101_AG.con	Yes	No	2.9757	0.55342	0.203655	0.371219	2.34384	0.426229	0.652947	0.685829	0.371898	0.535567	0.485262	0.304002
V5_p149-150_B.con	Yes	No	1.39322	0.697517	0.160052	0.370845	1.49571	0.431535	0.654116	0.771904	0.221753	0.505303	0.364234	0.490567
V2.1_p53-54_AE.A244	Yes	No	0.847979	0.722866	0.180746	0.370845	0.68127	0.453457	0.673173	0.714581	0.123856	0.396603	0.218995	0.502032
V2.1_p53-54_AE.TH023	Yes	No	0.847979	0.722866	0.180746	0.370845	0.68127	0.453457	0.673173	0.714581	0.123856	0.396603	0.218995	0.502032
V2.2_p58-60_C.1086	Yes	No	0.335941	1.12889	0.498923	0.579395	0.587949	0.468491	0.678803	1.07729	0.68013	0.753375	0.246496	0.15058
V5_p149-150_C.con	Yes	No	1.40789	0.746791	0.218954	0.384505	1.52621	0.470619	0.678803	0.802345	0.273527	0.519499	0.244711	0.362108
C5.3_p160-161_D.con	Yes	No	0.540133	0.75829	0.312431	0.459082	1.18494	0.471391	0.678803	0.933056	0.707853	0.772204	0.567426	0.371592
C5.2_p156-158_AE.A244	Yes	No	0.752004	0.634517	0.27234	0.430955	0.848662	0.521684	0.743787	0.775992	0.262469	0.519499	0.323544	0.252913
C4_p136-138_C.con	Yes	No	0.799126	0.794435	0.364209	0.490692	2.10107	0.533445	0.753099	0.825266	0.412833	0.535567	0.0529029	0.286492
C4_p136-138_C.ZM651	Yes	No	0.682737	0.622585	0.197851	0.370845	3.10907	0.543216	0.753133	0.656095	0.216296	0.505303	0.045738	0.18102
C4_p136-138_D.con	Yes	No	0.672025	0.790996	0.417978	0.5374	2.31209	0.55152	0.753133	0.817485	0.444797	0.561849	0.0895423	0.270012
V2.2_p58-60_A.con	Yes	No	0.118602	1.09926	0.761794	0.806606	1.17353	0.558561	0.753133	1.1404	0.523828	0.623398	0.538449	0.373499
V3_p99-101_A.con	Yes	No	2.63044	0.579844	0.155711	0.370845	1.6719	0.564174	0.753133	0.685495	0.273454	0.519499	0.33631	0.280173
C5.1_p152-153_B.MN	Yes	No	0.739549	0.551818	0.0606719	0.295764	1.21118	0.56615	0.753133	0.744137	0.185218	0.496242	0.584986	0.291301
KE_p235-236_AE.con	Yes	No	0.822245	0.640575	0.327158	0.462657	1.43241	0.568059	0.753133	0.776516	0.367598	0.535567	0.47754	0.200979
C2_p65-66_B.MN	Yes	No	1.27486	0.576792	0.085498	0.362109	1.25194	0.57008	0.753133	0.749731	0.217469	0.505303	0.274441	0.347729
V3_p99-101_C.ZM651	Yes	No	2.58492	0.642782	0.196321	0.370845	1.55954	0.589143	0.758996	0.727283	0.310941	0.519499	0.40332	0.264284
C5.1_p152-153_C.1086	Yes	No	0.856128	0.531905	0.0401913	0.295764	0.815247	0.59033	0.758996	0.620304	0.0386997	0.293303	0.0700879	0.332
C5.1_p152-153_C.TV1	Yes	No	0.856128	0.531905	0.0401913	0.295764	0.815247	0.59033	0.758996	0.620304	0.0386997	0.293303	0.0700879	0.332
C5.2_p156-158_AE.con	Yes	No	0.712674	0.34888	0.0336781	0.295764	0.87331	0.604274	0.761909	0.646902	0.102605	0.385714	0.471696	0.25226
C5.2_p156-158_AE.TH023	Yes	No	0.712674	0.34888	0.0336781	0.295764	0.87331	0.604274	0.761909	0.646902	0.102605	0.385714	0.471696	0.25226
C5.1_p152-153_C.ZM651	Yes	No	0.843358	0.54648	0.046157	0.295764	0.814894	0.608469	0.761909	0.624875	0.0444138	0.319779	0.118633	0.398627
V2.2_p58-60_C.con	Yes	No	0.344129	1.08494	0.794564	0.835162	1.21188	0.619727	0.765862	1.13209	0.610643	0.709134	0.438607	0.300607
C5.1_p152-153_AE.con	Yes	No	0.894091	0.47008	0.0192651	0.295764	0.849719	0.627581	0.765862	0.603084	0.0283815	0.255433	0.12125	0.360318
C5.1_p152-153_AE.TH023	Yes	No	0.894091	0.47008	0.0192651	0.295764	0.849719	0.627581	0.765862	0.603084	0.0283815	0.255433	0.12125	0.360318
C5.1_p152-153_AE.A244	Yes	No	0.606136	0.715664	0.192247	0.370845	1.13855	0.64294	0.778012	0.862138	0.454778	0.569461	0.551453	0.338154
V2.2_p58-60_AE.con	Yes	No	0.151335	1.3082	0.364612	0.490692	0.87596	0.665748	0.798897	1.07111	0.744198	0.805748	0.457754	0.287182
C5.3_p160-161_AE.TH023	Yes	No	0.470974	1.44007	0.217942	0.384505	1.12282	0.676372	0.804938	1.26091	0.215376	0.505303	0.312852	0.173986
C4_p136-138_C.1086	Yes	No	0.858368	0.673081	0.178534	0.370845	2.83026	0.688623	0.812801	0.684444	0.186437	0.496242	0.111359	0.225552
C2_p65-66_AE.con	Yes	No	1.55054	0.465811	0.0217604	0.295764	1.12806	0.73721	0.856115	0.672418	0.089197	0.377775	0.682431	0.383397
C2_p65-66_AE.TH023	Yes	No	1.55054	0.465811	0.0217604	0.295764	1.12806	0.73721	0.856115	0.672418	0.089197	0.377775	0.682431	0.383397
C5.3_p160-161_B.con	Yes	No	0.383361	0.795415	0.320355	0.461311	0.912757	0.760882	0.876536	0.833944	0.317471	0.519499	0.501787	0.417392
V3_p99-101_AE.A244	Yes	No	1.52842	0.770908	0.307927	0.459082	1.18367	0.77989	0.884285	0.827363	0.399861	0.535567	0.223326	0.147064
V3_p99-101_AE.con	Yes	No	1.52842	0.770908	0.307927	0.459082	1.18367	0.77989	0.884285	0.827363	0.399861	0.535567	0.223326	0.147064
KE_p235-236_M.con	Yes	No	0.892536	0.603962	0.245895	0.405821	1.31668	0.819364	0.91085	0.652684	0.248562	0.518739	0.135906	0.125197
C5.1_p152-153_D.con	Yes	No	0.824145	0.584075	0.0636713	0.295764	0.919357	0.837996	0.91085	0.667375	0.0765243	0.377775	0.118042	0.39877
C5.3_p160-161_C.ZM651	Yes	No	0.917525	1.01797	0.950299	0.963684	0.953483	0.845862	0.91085	0.979494	0.910801	0.946208	0.450138	0.355411
C2_p65-66_C.ZM651	Yes	No	1.28245	0.58853	0.0513612	0.295764	1.06173	0.852637	0.91085	0.736825	0.146703	0.431126	0.50326	0.377629
C5.1_p152-153_A.con	Yes	No	0.758399	0.556886	0.0624715	0.295764	0.933319	0.853922	0.91085	0.669542	0.0860779	0.377775	0.148018	0.279403
C5.1_p152-153_AG.con	Yes	No	0.758399	0.556886	0.0624715	0.295764	0.933319	0.853922	0.91085	0.669542	0.0860779	0.377775	0.148018	0.279403
C5.1_p152-153_B.con	Yes	No	0.758399	0.556886	0.0624715	0.295764	0.933319	0.853922	0.91085	0.669542	0.0860779	0.377775	0.148018	0.279403
C5.1_p152-153_M.con	Yes	No	0.758399	0.556886	0.0624715	0.295764	0.933319	0.853922	0.91085	0.669542	0.0860779	0.377775	0.148018	0.279403
V2.2_p58-60_D.con	Yes	No	0.274239	0.994077	0.984891	0.984891	0.871757	0.865521	0.916434	0.975787	0.932693	0.952537	0.228774	0.310801
C5.3_p160-161_C.TV1	Yes	No	0.565534	1.01862	0.957555	0.964252	0.963516	0.876902	0.921708	0.980574	0.919924	0.946208	0.50597	0.353778
C2_p65-66_AE.A244	Yes	No	1.41655	0.445768	0.0179441	0.295764	1.05182	0.888978	0.927629	0.634865	0.0546225	0.354887	0.736066	0.461204
C2_p65-66_C.1086	Yes	No	1.29991	0.564089	0.0456751	0.295764	1.03842	0.907238	0.939873	0.721917	0.133145	0.407933	0.452173	0.378712
C2_p65-66_C.con	Yes	No	1.16634	0.586149	0.0502305	0.295764	1.0239	0.941053	0.966637	0.726696	0.132899	0.407933	0.545277	0.401574
V3_p99-101_B.MN	Yes	No	1.22883	0.553685	0.0546002	0.295764	0.977836	0.951593	0.966637	0.688897	0.104464	0.385714	0.255994	0.0872472
C5.3_p160-161_C.1086	Yes	No	0.945499	1.0661	0.816804	0.846186	0.985611	0.953212	0.966637	1.01941	0.916215	0.946208	0.496732	0.370737
C5.3_p160-161_AE.A244	Yes	No	0.603173	0.978822	0.941154	0.961178	0.995862	0.985922	0.98605	0.98899	0.951154	0.958128	0.422322	0.355152
C2_p65-66_C.TV1	Yes	No	1.25246	0.50374	0.0250422	0.295764	1.00561	0.98605	0.98605	0.679845	0.0848273	0.377775	0.498154	0.401512

## Sheet: Rectal IgA Titers (12.5)
Assay	Vaccinees Only?	Baseline-Controlled?	Outlier(s) adjusted?	SD	HR (Females)	p-value (Females)	FDR-adjusted (Females)	HR (Males)	p-value (Males)	FDR-adjusted (Males)	HR (Combined)	p-value (Combined)	FDR-adjusted (Combined)	PH test	PH test (combined sexes)
X1086C.gp140C_avi_m12.5	Yes	Yes	No	3.70367	0.959017	0.809692	0.938911	0.945041	0.905125	0.935295	0.957322	0.789296	0.849459	0.378173	0.263183
X1428_gp140C.avi.293F_m12.5	Yes	Yes	No	1.87752	1.04678	0.862359	0.938911	0.182862	0.192105	0.270693	0.947365	0.841967	0.870033	0.00187555	0.487578
X620345_D11.gp120.avi.293F_m12.5	Yes	Yes	No	5.69804	1.0564	0.899564	0.938911	0.263189	0.0426089	0.097333	0.523801	0.0199578	0.103115	0.20198	0.141467
BJOX002_D11gp120.avi.293F_m12.5	Yes	Yes	No	3.24824	0.93387	0.853202	0.938911	0.525834	0.544733	0.64949	0.862568	0.679876	0.815673	0.416237	0.478522
C.CONSHIV1157ipd3N4_avi.gp120_m12.5	Yes	Yes	No	98.9923	0.072993	0.577405	0.938911	1.80178e-05	0.0235093	0.0865457	0.00060479	0.013861	0.0859384	0.181125	0.802359
C.CONSHIV1157ipd3N4_avi.gp140_m12.5	Yes	Yes	No	29.5457	9.57617	0.498068	0.938911	0.00847522	0.451928	0.57897	1.45458	0.898742	0.898742	0.150738	0.283108
CAP45_D11gp120.avi.293F_m12.5	Yes	Yes	No	4.03457	0.96934	0.914071	0.938911	0.154975	0.091883	0.158243	0.781162	0.440356	0.681054	0.311957	0.447416
Ce1176_D11gp120.avi.293F_m12.5	Yes	Yes	No	7.86876	1.5911	0.655268	0.938911	6.25581e-09	0.0827765	0.150945	0.382613	0.488793	0.681054	0.172072	0.583517
CH505.TF.delta371Ile.gp120_m12.5	Yes	Yes	No	3.92062	0.794422	0.605078	0.938911	0.335987	0.0209506	0.0865457	0.483691	0.0137166	0.0859384	0.44401	0.448985
CH505TF_D7gp120.avi.293F_m12.5	Yes	Yes	No	2.94691	0.674162	0.339051	0.938911	0.331169	0.0416103	0.097333	0.478435	0.0111837	0.0859384	0.258403	0.243186
CO6980v0c22.gp145_m12.5	Yes	Yes	No	5.32361	1.05414	0.803328	0.938911	0.439877	0.0470966	0.097333	0.82769	0.36335	0.662579	0.123035	0.385456
Con.S.gp140.CFI_m12.5	Yes	Yes	No	3.60069	1.04238	0.865222	0.938911	1.19989	0.466911	0.57897	1.11151	0.558806	0.721791	0.302712	0.291193
gp41_m12.5	Yes	Yes	No	6.64809	1.17918	0.340782	0.938911	2.56147	0.174235	0.263424	1.22203	0.214541	0.475055	0.27881	0.268541
gp70.92TH023.V1V2_m12.5	Yes	Yes	No	1.29709	0.737422	0.189753	0.938911	0.00941588	0.0338419	0.0953727	0.633363	0.0843684	0.290602	0.262402	0.310046
gp70.96ZM651.02.V1v2_m12.5	Yes	Yes	No	0.768207	0.721705	0.221224	0.938911	0.222214	0.0468982	0.097333	0.584829	0.0744259	0.2884	0.463723	0.468997
gp70.BJOX002000.03.2.V1V2_m12.5	Yes	Yes	No	0.900817	0.961525	0.853649	0.938911	0.0290639	0.025361	0.0865457	0.782504	0.31572	0.611707	0.0730553	0.193923
gp70.CAP210.2.00.E8.V1V2_m12.5	Yes	Yes	No	0.631751	1.12114	0.568333	0.938911	0.0814382	0.0220553	0.0865457	0.805597	0.41316	0.681054	0.0502318	0.415492
gp70.Ce1086_B2.V1V2_m12.5	Yes	Yes	No	1.28158	0.867304	0.609192	0.938911	0.0207075	0.0613961	0.118955	0.585108	0.103056	0.319473	0.27753	0.688876
gp70.CM244.ec1.V1V2_m12.5	Yes	Yes	No	2.16528	0.106929	0.0746599	0.938911	0.000257769	0.027918	0.0865457	0.0322487	0.00251037	0.0778214	0.0988934	0.637962
gp70.ConC.V1V2_m12.5	Yes	Yes	No	0.595	0.986874	0.938911	0.938911	0.0978774	0.0238828	0.0865457	0.798691	0.255767	0.528586	0.109515	0.290543
gp70.SHIV1157idp3N4.V3_m12.5	Yes	Yes	No	5.96269	0.856831	0.685212	0.938911	0.891093	0.944332	0.944332	0.858008	0.684113	0.815673	0.0031878	0.324845
gp70_B.CaseA_V1_V2_m12.5	Yes	Yes	No	4.84902	0.0158534	0.00116389	0.0360805	0.000513215	0.00427607	0.0865457	0.120054	0.00503637	0.0780637	0.613682	0.782457
HxB2.new.8b.core.1420R_m12.5	Yes	Yes	No	7.32372	1.88395	0.586548	0.938911	1.05544	0.877709	0.935295	1.09414	0.782976	0.849459	0.33559	0.219823
HxB2.new.8b.core.6x.His_m12.5	Yes	Yes	No	94.0398	1.17419	0.651934	0.938911	6.36858	0.178448	0.263424	1.24751	0.499968	0.681054	0.106211	0.14121
SHIV1157ipd3N4.gp70.V1V2_m12.5	Yes	Yes	No	42.6345	2.57218	0.25194	0.938911	1.18294	0.466836	0.57897	1.14362	0.485032	0.681054	0.43918	0.153775
TV1c8.2_21.gp140C_avi_m12.5	Yes	Yes	No	6.35704	1.10134	0.559968	0.938911	1.25869	0.694002	0.796817	1.11127	0.505298	0.681054	0.282069	0.230434
YU2.gp120.old.core_m12.5	Yes	Yes	No	16.3747	0.116623	0.214735	0.938911	1.96816e-22	0.0257849	0.0865457	0.0398784	0.0662031	0.2884	0.297566	0.441305
YU2.gp120.old.core.D368R_m12.5	Yes	Yes	No	5.3185	0.814787	0.832896	0.938911	2.60555e-05	0.024759	0.0865457	0.177878	0.172512	0.411375	0.563251	0.573574
Rectal.IgA.SA.m12.5_gp120_median	Yes	Yes	No	3.24948	0.726659	0.450938	0.938911	0.247794	0.116214	0.189613	0.548407	0.120893	0.340699	0.401214	0.599746
Rectal.IgA.SA.m12.5_gp140_median	Yes	Yes	No	2.62276	1.0465	0.842858	0.938911	1.05418	0.859324	0.935295	1.0493	0.794655	0.849459	0.3812	0.302773
Rectal.IgA.SA.m12.5_V1V2_median	Yes	Yes	No	0.668862	0.902806	0.625269	0.938911	0.0750055	0.0262015	0.0865457	0.719591	0.145298	0.375353	0.0874622	0.30194

## Sheet: Neutralization Titers (12.5)
Assay	Vaccinees Only?	Baseline-Controlled?	Outlier(s) adjusted?	SD	HR (Females)	p-value (Females)	FDR-adjusted (Females)	HR (Males)	p-value (Males)	FDR-adjusted (Males)	HR (Combined)	p-value (Combined)	FDR-adjusted (Combined)	PH test	PH test (combined sexes)
ID50_GS015 m12.5	Yes	No	No	175.522	0.947661	0.826432	0.964171	0.882999	0.818094	0.955405	0.936281	0.770028	0.898366	0.0876186	0.0381727
ID50_MW965 m12.5	Yes	No	No	2266.68	1.07743	0.74862	0.964171	1.2187	0.672623	0.955405	1.10594	0.611799	0.898366	0.205413	0.148176
ID50_SF162 m12.5	Yes	No	No	104.836	0.997565	0.990395	0.990395	0.0800744	0.231786	0.955405	0.992791	0.972481	0.972481	0.316792	0.135751
ID50_TH023 m12.5	Yes	No	No	1839.68	1.06439	0.744342	0.964171	1.15271	0.872259	0.955405	1.06893	0.717937	0.898366	0.349637	0.223858
ID50_BZ167 m12.5	Yes	No	No	6.07336	1.4909	0.276243	0.964171	0.760494	0.619514	0.955405	1.23436	0.458114	0.898366	0.461066	0.208404
neut.breadth_12.5	Yes	No	No	1.70359	0.889372	0.703785	0.964171	0.904357	0.772494	0.955405	0.895951	0.630571	0.898366	0.0457303	0.0529862
neut.potency_12.5	Yes	No	No	7.11364	1.07375	0.742287	0.964171	0.950872	0.955405	0.955405	1.06516	0.761873	0.898366	0.25248	0.137463

## Sheet: Neutralization Titers (15)
Assay	Vaccinees Only?	Baseline-Controlled?	Outlier(s) adjusted?	SD	HR (Females)	p-value (Females)	FDR-adjusted (Females)	HR (Males)	p-value (Males)	FDR-adjusted (Males)	HR (Combined)	p-value (Combined)	FDR-adjusted (Combined)	PH test	PH test (combined sexes)
ID50_MW965 m15	Yes	No	No	215.066	1.36274	0.373913	0.747826	0.786424	0.462906	0.762821	0.982896	0.938836	0.938836	0.240056	0.197909
ID50_TH023 m15	Yes	No	No	120.737	0.947786	0.837356	0.856258	1.31288	0.344445	0.762821	1.07993	0.683279	0.922088	0.157239	0.167808
neut.breadth_15	Yes	No	No	0.892961	1.27953	0.291698	0.747826	0.886993	0.762821	0.762821	1.16078	0.456181	0.922088	0.157744	0.129819
neut.potency_15	Yes	No	No	4.1999	1.05046	0.856258	0.856258	1.13723	0.691712	0.762821	1.08441	0.691566	0.922088	0.197257	0.141068

[truncated: 11 more sheets: Other Assays, Functional Antibodies (12.5), Functional Antibodies (15), ICS Assays (12.5), ICS Assays (15), ICABA Assays (12.5), ICABA Assays (15), COMPASS (12.5), COMPASS (15), Fc Array (12.5), Fc Array (15)]
