# Supplementary material for: Adjuvanted HIV-1 vaccine promotes antibody-dependent phagocytic responses and protects against heterologous SHIV challenge
Source: PLoS Pathog. 2020 Sep 3;16(9):e1008764. doi: 10.1371/journal.ppat.1008764 (PMC7505435; doi:10.1371/journal.ppat.1008764)
Supplement: S5 Table — Associations between immune responses and SHIV infection risk were assessed by Cox proportional hazards models as in S2 Table but for all assays, restricted to vaccinated animals, and without adjustment for study arm. Abbreviations: SD, standard deviation; HR, hazard ratio; PH, proportional hazards. (XLSX) [file ppat.1008764.s015.xlsx]

## Sheet: Endpoint Titers (12.5)
Table S5 - Immune correlates of protection analysis in active vaccine arms only and without adjustment for study arm
Assay	Vaccinees Only?	Baseline-Controlled?	Outlier(s) adjusted?	SD	HR (Females)	p-value (Females)	FDR-adjusted (Females)	HR (Males)	p-value (Males)	FDR-adjusted (Males)	HR (Combined)	p-value (Combined)	FDR-adjusted (Combined)	PH test	PH test (combined sexes)
Endpt CN54 gp140_m12.5	Yes	No	No	0.737804	0.974022	0.915678	0.973816	1.88118	0.287646	0.47941	1.07951	0.739067	0.97839	0.0185988	0.0122202
Endpt gp145 CO6980_ABL_m12.5	Yes	No	No	0.62136	1.34363	0.272194	0.680484	1.49297	0.13554	0.338849	1.41683	0.0741691	0.370845	0.245983	0.64226
Endpt V2 acute C_m12.5	Yes	No	No	1.10534	0.84374	0.492863	0.821439	1.21225	0.59985	0.749813	0.944477	0.782712	0.97839	0.0847199	0.0593032
Endpt V3 acute C_m12.5	Yes	No	No	1.04669	1.00873	0.973816	0.973816	0.99828	0.997023	0.997023	1.00612	0.978758	0.978758	0.186474	0.273992
Endpt CN54 gp70V1V2_m12.5	Yes	No	No	1.18755	0.609778	0.0780394	0.390197	1.81597	0.100426	0.338849	0.88533	0.599279	0.97839	0.566926	0.582201

## Sheet: Endpoint Titers (15)
Assay	Vaccinees Only?	Baseline-Controlled?	Outlier(s) adjusted?	SD	HR (Females)	p-value (Females)	FDR-adjusted (Females)	HR (Males)	p-value (Males)	FDR-adjusted (Males)	HR (Combined)	p-value (Combined)	FDR-adjusted (Combined)	PH test	PH test (combined sexes)
Endpt CN54 gp140_m15	Yes	No	No	1.2115	1.0526	0.855015	0.855015	1.0974	0.791839	0.950207	1.06982	0.758901	0.761196	0.628876	0.674673
Endpt V2 acute C_m15	Yes	No	No	1.15703	0.909089	0.717092	0.855015	1.67886	0.0946202	0.18924	1.16925	0.434636	0.761196	0.0224018	0.0462947
Endpt V3 acute C_m15	Yes	No	No	1.24768	1.24458	0.517077	0.855015	0.757015	0.273245	0.409867	0.923562	0.705995	0.761196	0.140531	0.521031
Endpt CN54 gp70V1V2_m15	Yes	No	No	1.10716	0.904206	0.697151	0.855015	1.85062	0.0797545	0.18924	1.10562	0.609956	0.761196	0.820489	0.264414
Endpt gp145 CO6980_Krebs_m15	Yes	No	No	0.984831	1.10986	0.703804	0.855015	0.983115	0.967832	0.967832	1.07187	0.761196	0.761196	0.784126	0.699511
Endpt SHIV1157ipd3N4_V2_m15	Yes	No	No	1.56544	1.07587	0.718307	0.855015	7.42667	0.00364904	0.0218942	1.28066	0.204953	0.761196	0.784752	0.746679

## Sheet: a4b7 inhibition (12.5)
Assay	Vaccinees Only?	Baseline-Controlled?	Outlier(s) adjusted?	SD	HR (Females)	p-value (Females)	FDR-adjusted (Females)	HR (Males)	p-value (Males)	FDR-adjusted (Males)	HR (Combined)	p-value (Combined)	FDR-adjusted (Combined)	PH test	PH test (combined sexes)
% a4b7 inhib cV2-C mo.12.5 1:50_Average	Yes	No	No	4.75103	0.677378	0.224912	0.330711	1.9002	0.0204994	0.0679973	1.11055	0.651719	0.868958	0.846675	0.54437
% a4b7 inhib cV2-C mo.12.5 1:100_Average	Yes	No	No	7.59745	0.919577	0.711218	0.711218	1.37643	0.466353	0.466353	0.994388	0.976774	0.976774	0.497822	0.322083
% a4b7 inhib cV3-C mo.12.5 1:50_Average	Yes	No	No	3.77692	0.657477	0.248034	0.330711	0.636976	0.257236	0.342981	0.647934	0.101613	0.406453	0.867153	0.785025
% a4b7 inhib cV3-C mo.12.5 1:100_Average	Yes	No	No	8.03715	1.84195	0.0131486	0.0525944	0.364185	0.0339986	0.0679973	1.29942	0.242033	0.484066	0.657568	0.499848

## Sheet: Serum IgG Titers (12.5)
Assay	Vaccinees Only?	Baseline-Controlled?	Outlier(s) adjusted?	SD	HR (Females)	p-value (Females)	FDR-adjusted (Females)	HR (Males)	p-value (Males)	FDR-adjusted (Males)	HR (Combined)	p-value (Combined)	FDR-adjusted (Combined)	PH test	PH test (combined sexes)
Serum.IgG.AUC.m12.5_CO6980v0c22 gp145	Yes	No	No	23158.2	1.16845	0.848871	0.991434	4.99766	0.291917	0.573769	1.63441	0.495443	0.942961	0.229925	0.498703
Serum.IgG.AUC.m12.5_C.CONSHIV1157ipd3N4_avi gp140	Yes	No	No	18580.9	0.878255	0.845617	0.991434	10.1425	0.0808399	0.52922	1.46683	0.519483	0.942961	0.432743	0.616555
Serum.IgG.AUC.m12.5_1086C gp140C_avi	Yes	No	No	22740.2	1.12948	0.870105	0.991434	4.48149	0.290643	0.573769	1.51312	0.532306	0.942961	0.274528	0.412731
Serum.IgG.AUC.m12.5_1428_gp140C.avi/293F	Yes	No	No	17423.8	1.08611	0.898537	0.991434	2.23229	0.493484	0.675279	1.28373	0.65779	0.942961	0.16032	0.485083
Serum.IgG.AUC.m12.5_TV1c8.2_21 gp140C_avi	Yes	No	No	18074.1	0.897164	0.854194	0.991434	1.20901	0.883788	0.950489	0.943457	0.913591	0.951938	0.115935	0.343459
Serum.IgG.AUC.m12.5_Con S gp140 CFI	Yes	No	No	25498.4	1.43976	0.720712	0.991434	9.85254	0.228672	0.52922	2.24722	0.367772	0.942961	0.320353	0.700737
Serum.IgG.AUC.m12.5_C.CONSHIV1157ipd3N4_avi gp120	Yes	No	No	14004.6	0.861642	0.719581	0.991434	6.54102	0.0399678	0.52922	1.22166	0.612482	0.942961	0.28501	0.309615
Serum.IgG.AUC.m12.5_CAP45_D11gp120.avi/293F	Yes	No	No	7115.3	0.999137	0.997689	0.997689	0.591097	0.497574	0.675279	0.929684	0.793272	0.951938	0.142495	0.174256
Serum.IgG.AUC.m12.5_Ce1176_D11gp120.avi/293F	Yes	No	No	6943.98	0.929905	0.831524	0.991434	0.751079	0.709119	0.859996	0.897004	0.727962	0.942961	0.0448953	0.0975934
Serum.IgG.AUC.m12.5_620345_D11 gp120.avi/293F	Yes	No	No	13178	1.01312	0.974041	0.991434	1.06241	0.94257	0.959216	1.02204	0.951938	0.951938	0.259704	0.143451
Serum.IgG.AUC.m12.5_BJOX002_D11gp120.avi/293F	Yes	No	No	7584.68	0.983465	0.960637	0.991434	0.890036	0.904047	0.954272	0.972726	0.93093	0.951938	0.0788354	0.138012
Serum.IgG.AUC.m12.5_SHIV1157ipd3N4 gp70 V1V2	Yes	No	No	2837.86	0.728544	0.180144	0.991434	1.44351	0.460731	0.656541	0.816649	0.302226	0.942961	0.245512	0.338848
Serum.IgG.AUC.m12.5_gp70_B.CaseA_V1_V2	Yes	No	No	8044.67	1.01205	0.96182	0.991434	2.16523	0.21161	0.52922	1.1291	0.586556	0.942961	0.225425	0.208407
Serum.IgG.AUC.m12.5_gp70-92TH023 V1V2	Yes	No	No	12769.6	0.957402	0.851184	0.991434	2.11544	0.182543	0.52922	1.09139	0.661234	0.942961	0.849385	0.524135
Serum.IgG.AUC.m12.5_gp70-96ZM651.02 V1v2	Yes	No	No	10093.4	0.924438	0.706134	0.991434	2.74729	0.0329548	0.52922	1.06132	0.744443	0.942961	0.63243	0.657751
Serum.IgG.AUC.m12.5_gp70-BJOX002000.03.2 V1V2	Yes	No	No	7907.42	0.760141	0.289223	0.991434	1.67231	0.441023	0.644573	0.849001	0.458504	0.942961	0.394388	0.439703
Serum.IgG.AUC.m12.5_gp70-Ce1086_B2 V1V2	Yes	No	No	9351.67	0.891536	0.660381	0.991434	1.91134	0.239475	0.52922	1.0424	0.842343	0.951938	0.620336	0.534928
Serum.IgG.AUC.m12.5_gp70-CM244.ec1 V1V2	Yes	No	No	9555.09	0.918211	0.716647	0.991434	2.00327	0.217008	0.52922	1.04446	0.824478	0.951938	0.652264	0.531893
Serum.IgG.AUC.m12.5_gp70-ConC V1V2	Yes	No	No	7440.23	0.660578	0.139235	0.991434	1.26763	0.542988	0.719775	0.822078	0.379472	0.942961	0.229781	0.246349
Serum.IgG.AUC.m12.5_gp70-CAP210.2.00.E8 V1V2	Yes	No	No	7677.36	1.10805	0.643668	0.991434	2.57555	0.134182	0.52922	1.20698	0.368077	0.942961	0.304127	0.292354
Serum.IgG.AUC.m12.5_gp70-SHIV1157idp3N4 V3	Yes	No	No	19738.8	1.1071	0.814339	0.991434	1.44573	0.617977	0.765754	1.18502	0.653694	0.942961	0.702272	0.543367
Serum.IgG.AUC.m12.5_gp41	Yes	No	No	25129.9	1.89999	0.435931	0.991434	2.44389	0.612709	0.765754	1.99002	0.355193	0.942961	0.2702	0.645187
Serum.IgG.AUC.m12.5_HxB2 new 8b core 6x His	Yes	No	No	6841.15	0.70599	0.191394	0.991434	1.90415	0.176927	0.52922	0.889582	0.607801	0.942961	0.699571	0.651437
Serum.IgG.AUC.m12.5_HxB2 new 8b core 1420R	Yes	No	No	1149.14	0.783058	0.292978	0.991434	4.19059	0.0140338	0.52922	0.929253	0.714489	0.942961	0.581825	0.599905
Serum.IgG.AUC.m12.5_YU2 gp120 old core	Yes	No	No	5342.16	0.964077	0.909579	0.991434	8.77246	0.0742377	0.52922	1.13829	0.683672	0.942961	0.362285	0.309289
Serum.IgG.AUC.m12.5_YU2 gp120 old core D368R	Yes	No	No	4858.37	0.962292	0.897439	0.991434	4.66231	0.0616682	0.52922	1.16243	0.586794	0.942961	0.243076	0.217468
Serum.IgG.AUC.m12.5_CH505TF_D7gp120.avi/293F	Yes	No	No	11408.9	0.938702	0.849404	0.991434	0.307107	0.241399	0.52922	0.817849	0.528766	0.942961	0.0506285	0.0338923
Serum.IgG.AUC.m12.5_CH505 TF delta371Ile gp120	Yes	No	No	10347.9	0.96836	0.90722	0.991434	0.234076	0.144923	0.52922	0.833193	0.498535	0.942961	0.0459985	0.0403234
Bio.SHIV.V2_1157ipd3N4.QNE_m12.5	Yes	No	No	4.63292	1.07148	0.774023	0.991434	0.95873	0.926305	0.959216	1.04494	0.833939	0.951938	0.290772	0.623847
Bio.SHIV.V2_1157ipd3N4.QNE.Y173H_m12.5	Yes	No	No	5.36746	1.04282	0.843962	0.991434	1.56803	0.33884	0.57592	1.12357	0.536427	0.942961	0.597124	0.670008
Biotin.GGG_CH505.TFV2_m12.5	Yes	No	No	4.10188	0.758557	0.229147	0.991434	0.449462	0.0661643	0.52922	0.698802	0.0821324	0.942961	0.870818	0.63632
Bio.1086C.V2_HS_m12.5	Yes	No	No	3.3016	0.894544	0.603086	0.991434	0.678235	0.420038	0.630057	0.84493	0.38951	0.942961	0.393576	0.692763
Biotin.9004S.171i_m12.5	Yes	No	No	4.18293	0.777353	0.28519	0.991434	1.40536	0.382249	0.588871	0.897599	0.592357	0.942961	0.472489	0.456192
Biotin.E.A244.171i_m12.5	Yes	No	No	4.26567	0.867468	0.551175	0.991434	1.06256	0.850721	0.950489	0.930156	0.700821	0.942961	0.409161	0.429519
Bio.V3.A_m12.5	Yes	No	No	6.4844	1.54448	0.838666	0.991434	0.0788132	0.224419	0.52922	0.363327	0.493416	0.942961	0.144528	0.386617
Bio.V3.B_m12.5	Yes	No	No	4.67708	0.253598	0.371393	0.991434	0.810038	0.76406	0.907321	0.664173	0.492162	0.942961	0.0277687	0.746895
Bio.V3.C_m12.5	Yes	No	No	5.02729	1.14829	0.922106	0.991434	0.236623	0.372355	0.588871	0.575531	0.599432	0.942961	0.0858858	0.116096
Bio.V3.M_m12.5	Yes	No	No	5.67171	0.601582	0.723444	0.991434	0.21075	0.321926	0.57592	0.376164	0.354688	0.942961	0.101947	0.452156
Bio.V3.CRF1_m12.5	Yes	No	No	4.69253	0.778081	0.479974	0.991434	0.943833	0.875313	0.950489	0.857025	0.533626	0.942961	0.0347743	0.415085
Bio.Pep.40.BD_m12.5	Yes	No	No	2.79243	0.703683	0.420583	0.991434	0.0891572	0.114106	0.52922	0.594693	0.184743	0.942961	0.194697	0.171363
Bio.Pep.40.M.CRF1_m12.5	Yes	No	No	3.07536	0.808681	0.33341	0.991434	0.470883	0.112606	0.52922	0.754031	0.16717	0.942961	0.748797	0.667681
Bio.V5C5_463.C_m12.5	Yes	No	No	5.86392	0.503423	0.0769654	0.991434	2.08961	0.346281	0.57592	0.706965	0.354048	0.942961	0.63983	0.620063
Bio.RV144_C5.2_AE_m12.5	Yes	No	No	5.97917	1.07412	0.765107	0.991434	0.855317	0.601606	0.765754	0.982091	0.923391	0.951938	0.774917	0.684191
Bio.RV144_C5.2_C_m12.5	Yes	No	No	4.60279	1.07575	0.787405	0.991434	0.637417	0.173526	0.52922	0.862453	0.481623	0.942961	0.355018	0.614182
B.con.03.gp41.ID_m12.5	Yes	No	No	3.35831	0.673579	0.163702	0.991434	0.61864	0.326234	0.57592	0.658768	0.0884503	0.942961	0.655255	0.598103
C_HVTN505.gp41.ID_m12.5	Yes	No	No	8.58104	0.0186607	0.0139481	0.397522	0.0376296	0.134219	0.52922	0.0239057	0.00538355	0.159372	0.346234	0.457737
ABDM_HVTN505.gp41.ID_m12.5	Yes	No	No	7.70944	0.0426567	0.0132919	0.397522	0.0503701	0.159541	0.52922	0.044489	0.005592	0.159372	0.391781	0.412824
Bio.C1_104.BC_m12.5	Yes	No	No	6.29003	1.31941	0.586357	0.991434	5.01132	0.216263	0.52922	1.62769	0.329534	0.942961	0.832986	0.753191
Bio.C1_104.AE_m12.5	Yes	No	No	8.06534	1.58018	0.481859	0.991434	11.1084	0.15231	0.52922	2.15754	0.256241	0.942961	0.763395	0.505703
Serum.IgG.MFIratio.m12.5_HxB2 new 8b core WT:I420R CD4i	Yes	No	No	3.51403	0.810955	0.448889	0.991434	0.910392	0.794117	0.914769	0.845828	0.444588	0.942961	0.914581	0.815001
Serum.IgG.MFIratio.m12.5_YU2 gp120 old core WT:D368R	Yes	No	No	0.385127	1.22123	0.369599	0.991434	0.631181	0.290721	0.573769	1.01349	0.950808	0.951938	0.650634	0.414303
Serum.IgG.MFIratio.m12.5_CH505TF_WT:d371I	Yes	No	No	0.24381	0.840822	0.505575	0.991434	1.28189	0.353635	0.57592	1.01204	0.951389	0.951938	0.232517	0.623788
Serum.IgG.AUC.m12.5_gp120_median	Yes	No	No	7578.83	0.961929	0.909933	0.991434	1.05231	0.959216	0.959216	0.971145	0.927943	0.951938	0.0780747	0.148591
Serum.IgG.AUC.m12.5_gp140_median	Yes	No	No	19012.1	0.91761	0.891242	0.991434	5.98158	0.186238	0.52922	1.26749	0.678174	0.942961	0.221769	0.50448
Serum.IgG.AUC.m12.5_gp41_median	Yes	No	No	272461	0.773057	0.368099	0.991434	0.670395	0.344097	0.57592	0.73764	0.210853	0.942961	0.085757	0.0316616
Serum.IgG.AUC.m12.5_v1v2_median	Yes	No	No	8179.89	0.884988	0.594559	0.991434	2.26017	0.215982	0.52922	0.986437	0.945836	0.951938	0.490791	0.571083
Serum.IgG.AUC.m12.5_v3_median	Yes	No	No	152393	0.846175	0.546923	0.991434	0.872308	0.802429	0.914769	0.851425	0.514309	0.942961	0.118706	0.147427

## Sheet: Serum IgG Titers (15)
Assay	Vaccinees Only?	Baseline-Controlled?	Outlier(s) adjusted?	SD	HR (Females)	p-value (Females)	FDR-adjusted (Females)	HR (Males)	p-value (Males)	FDR-adjusted (Males)	HR (Combined)	p-value (Combined)	FDR-adjusted (Combined)	PH test	PH test (combined sexes)
Serum.IgG.AUC.m15_CO6980v0c22 gp145	Yes	No	No	11802.1	0.719994	0.524891	0.848741	0.849596	0.72394	0.850487	0.79028	0.498999	0.954952	0.413655	0.553057
Serum.IgG.AUC.m15_C.CONSHIV1157ipd3N4_avi gp140	Yes	No	No	8021.48	0.701208	0.302501	0.812343	1.60555	0.365792	0.614467	0.924768	0.799408	0.963784	0.72823	0.658929
Serum.IgG.AUC.m15_1086C gp140C_avi	Yes	No	No	11653.3	0.737728	0.54798	0.848741	0.833827	0.697931	0.850487	0.788464	0.49194	0.954952	0.311669	0.476894
Serum.IgG.AUC.m15_1428_gp140C.avi/293F	Yes	No	No	7214.69	0.762843	0.531094	0.848741	0.806842	0.618084	0.833695	0.784732	0.429282	0.954952	0.367568	0.659265
Serum.IgG.AUC.m15_TV1c8.2_21 gp140C_avi	Yes	No	No	8085.33	0.674045	0.30813	0.812343	0.670648	0.342077	0.614467	0.672487	0.164983	0.954952	0.407006	0.722765
Serum.IgG.AUC.m15_Con S gp140 CFI	Yes	No	No	13219.4	0.506695	0.216094	0.812343	0.955117	0.934907	0.951309	0.698573	0.373499	0.954952	0.488871	0.700623
Serum.IgG.AUC.m15_C.CONSHIV1157ipd3N4_avi gp120	Yes	No	No	5463.38	0.714799	0.298607	0.812343	2.33345	0.0428839	0.248727	1.13543	0.649628	0.963784	0.365034	0.411474
Serum.IgG.AUC.m15_CAP45_D11gp120.avi/293F	Yes	No	No	1929.74	0.811426	0.518896	0.848741	0.640977	0.273543	0.614467	0.739304	0.220823	0.954952	0.123402	0.461613
Serum.IgG.AUC.m15_Ce1176_D11gp120.avi/293F	Yes	No	No	1707.24	0.767138	0.3976	0.848741	0.903513	0.812723	0.907081	0.812409	0.416677	0.954952	0.136972	0.430117
Serum.IgG.AUC.m15_620345_D11 gp120.avi/293F	Yes	No	No	4693.61	0.819455	0.619694	0.860892	1.13121	0.648223	0.835487	1.02065	0.93055	0.963784	0.0952193	0.0914181
Serum.IgG.AUC.m15_BJOX002_D11gp120.avi/293F	Yes	No	No	1901.74	0.815488	0.528417	0.848741	0.909145	0.828884	0.907081	0.847464	0.527041	0.954952	0.123374	0.366094
Serum.IgG.AUC.m15_SHIV1157ipd3N4 gp70 V1V2	Yes	No	No	547.151	0.593109	0.123789	0.812343	1.17001	0.49981	0.690214	0.867549	0.445692	0.954952	0.155727	0.30583
Serum.IgG.AUC.m15_gp70_B.CaseA_V1_V2	Yes	No	No	2539.94	0.850432	0.530753	0.848741	2.08718	0.0168789	0.201723	1.14679	0.47866	0.954952	0.489328	0.681482
Serum.IgG.AUC.m15_gp70-92TH023 V1V2	Yes	No	No	5928.66	0.772151	0.290205	0.812343	1.66197	0.125587	0.461931	0.976192	0.894686	0.963784	0.553899	0.683492
Serum.IgG.AUC.m15_gp70-96ZM651.02 V1v2	Yes	No	No	5156.89	0.747088	0.354119	0.830871	1.77646	0.011402	0.201723	1.08562	0.670823	0.963784	0.749062	0.588997
Serum.IgG.AUC.m15_gp70-BJOX002000.03.2 V1V2	Yes	No	No	2769.32	0.618162	0.167107	0.812343	1.56928	0.119256	0.461931	0.909519	0.608011	0.963784	0.378105	0.563064
Serum.IgG.AUC.m15_gp70-Ce1086_B2 V1V2	Yes	No	No	3985.41	0.722309	0.26062	0.812343	1.32901	0.302377	0.614467	0.937536	0.728713	0.963784	0.233008	0.562869
Serum.IgG.AUC.m15_gp70-CM244.ec1 V1V2	Yes	No	No	4069.87	0.754601	0.283703	0.812343	1.36343	0.280773	0.614467	0.937584	0.720772	0.963784	0.267566	0.603532
Serum.IgG.AUC.m15_gp70-ConC V1V2	Yes	No	No	3006.63	0.320058	0.0574505	0.812343	1.14009	0.402792	0.631404	0.999312	0.996897	0.996897	0.214099	0.308573
Serum.IgG.AUC.m15_gp70-CAP210.2.00.E8 V1V2	Yes	No	No	3372.29	0.879067	0.585339	0.848741	1.7957	0.0243459	0.201723	1.10916	0.562026	0.954952	0.741573	0.73412
Serum.IgG.AUC.m15_gp70-SHIV1157idp3N4 V3	Yes	No	No	11313.2	0.946847	0.846438	0.928649	1.06263	0.910474	0.951022	0.970041	0.90414	0.963784	0.636031	0.670779
Serum.IgG.AUC.m15_gp41	Yes	No	No	12068.7	0.880169	0.772407	0.901393	0.665474	0.428018	0.653291	0.780333	0.45578	0.954952	0.512801	0.744813
Serum.IgG.AUC.m15_HxB2 new 8b core 6x His	Yes	No	No	2525.66	0.608594	0.0986868	0.812343	1.96792	0.0325164	0.20955	0.900654	0.618227	0.963784	0.703759	0.645429
Serum.IgG.AUC.m15_HxB2 new 8b core 1420R	Yes	No	No	322.918	0.532226	0.123687	0.812343	1.70695	0.0144662	0.201723	1.03252	0.881871	0.963784	0.346208	0.522629
Serum.IgG.AUC.m15_YU2 gp120 old core	Yes	No	No	1533.11	0.883148	0.682777	0.860892	1.30268	0.452437	0.672855	1.03282	0.89157	0.963784	0.405152	0.35703
Serum.IgG.AUC.m15_YU2 gp120 old core D368R	Yes	No	No	1217.86	0.836237	0.548166	0.848741	1.37333	0.292411	0.614467	1.04985	0.826989	0.963784	0.429679	0.384834
Serum.IgG.AUC.m15_CH505TF_D7gp120.avi/293F	Yes	No	No	3836.74	0.842902	0.5827	0.848741	0.699427	0.316367	0.614467	0.776458	0.279771	0.954952	0.0866716	0.223675
Serum.IgG.AUC.m15_CH505 TF delta371Ile gp120	Yes	No	No	3419.61	0.878731	0.655503	0.860892	0.597171	0.188655	0.547101	0.751613	0.200844	0.954952	0.115939	0.40201
Bio.SHIV.V2_1157ipd3N4_m15	Yes	No	No	2.89772	1.41433	0.214783	0.812343	0.58338	0.135394	0.461931	1.1386	0.576264	0.954952	0.603239	0.641825
Bio.SHIV.V2_1157ipd3N4.QNE_m15	Yes	No	No	3.92577	1.02924	0.916461	0.928649	3.76651	0.00905804	0.201723	1.64641	0.0418949	0.954952	0.398716	0.327989
Bio.SHIV.V2_1157ipd3N4.QNE.Y173H_m15	Yes	No	No	3.06073	0.810622	0.627153	0.860892	1.50202	0.324724	0.614467	1.16108	0.558547	0.954952	0.603064	0.565731
Biotin.GGG_CH505.TFV2_m15	Yes	No	No	4.20736	1.13689	0.578688	0.848741	2.48607	0.164038	0.506007	1.27744	0.231797	0.954952	0.866455	0.724833
Bio.1086C.V2_HS_m15	Yes	No	No	3.5054	1.14189	0.583209	0.848741	1.47272	0.381393	0.614467	1.22006	0.341305	0.954952	0.525101	0.572384
Biotin.9004S.171i_m15	Yes	No	No	0.789911	0.73529	0.24884	0.812343	0.304823	0.023335	0.201723	0.629481	0.0560641	0.954952	0.618119	0.535453
Biotin.E.A244.171i_m15	Yes	No	No	4.16779	1.0219	0.928649	0.928649	0.734031	0.481799	0.686521	0.951041	0.820495	0.963784	0.799928	0.670318
Bio.V3.A_m15	Yes	No	No	4.51445	0.896057	0.845805	0.928649	0.668657	0.485299	0.686521	0.778428	0.534856	0.954952	0.241346	0.417696
Bio.V3.B_m15	Yes	No	No	2.9376	0.544512	0.176261	0.812343	0.981628	0.965553	0.965553	0.745373	0.327943	0.954952	0.0556564	0.618252
Bio.V3.C_m15	Yes	No	No	3.74608	0.94411	0.923438	0.928649	0.597897	0.333253	0.614467	0.737382	0.436333	0.954952	0.0682232	0.408307
Bio.V3.M_m15	Yes	No	No	4.50379	0.584903	0.358134	0.830871	0.746761	0.704971	0.850487	0.639882	0.340567	0.954952	0.0449867	0.312454
Bio.V3.CRF1_m15	Yes	No	No	3.7288	1.18741	0.512001	0.848741	2.91858	0.07461	0.376285	1.44134	0.140692	0.954952	0.857431	0.523746
Bio.Pep.40.BD_m15	Yes	No	No	1.78278	0.967373	0.916934	0.928649	1.10509	0.860922	0.924694	0.998068	0.994345	0.996897	0.843128	0.672928
Bio.Pep.40.M.CRF1_m15	Yes	No	No	1.8532	0.910202	0.777063	0.901393	3.43336	0.0321494	0.20955	1.18431	0.541903	0.954952	0.971659	0.52235
Bio.V5C5_463.C_m15	Yes	No	No	3.44791	0.412928	0.0280881	0.812343	2.98516	0.0176412	0.201723	0.883702	0.690835	0.963784	0.30842	0.367407
Bio.RV144_C5.2_AE_m15	Yes	No	No	2.96053	1.56487	0.0583843	0.812343	0.277377	0.134078	0.461931	1.3818	0.156221	0.954952	0.13774	0.553825
Bio.RV144_C5.2_C_m15	Yes	No	No	3.47162	1.54375	0.0391246	0.812343	0.306109	0.109612	0.461931	1.29614	0.18089	0.954952	0.409458	0.414291
B.con.03.gp41.ID_m15	Yes	No	No	4.01433	0.887612	0.670863	0.860892	1.33024	0.378961	0.614467	1.06533	0.759805	0.963784	0.0637379	0.614277
C_HVTN505.gp41.ID_m15	Yes	No	No	5.38424	0.482926	0.137322	0.812343	0.538968	0.263133	0.614467	0.506581	0.0678019	0.954952	0.323244	0.391477
ABDM_HVTN505.gp41.ID_m15	Yes	No	No	4.96199	0.539745	0.146454	0.812343	0.540601	0.240713	0.614467	0.540081	0.0661868	0.954952	0.302174	0.360329
Bio.C1_104.BC_m15	Yes	No	No	3.93432	0.880958	0.655746	0.860892	1.35187	0.374246	0.614467	1.06698	0.735689	0.963784	0.780369	0.708306
Bio.C1_104.AE_m15	Yes	No	No	4.78112	1.0454	0.855147	0.928649	0.870637	0.8202	0.907081	1.02007	0.930058	0.963784	0.381186	0.669108
Serum.IgG.MFIratio.m15_HxB2 new 8b core WT:I420R CD4i	Yes	No	No	9.80048	1.14456	0.709386	0.875412	1.61071	0.314638	0.614467	1.27738	0.39819	0.954952	0.227659	0.15047
Serum.IgG.MFIratio.m15_YU2 gp120 old core WT:D368R	Yes	No	No	1.46745	1.21317	0.329966	0.830871	0.239928	0.199316	0.550493	1.13632	0.546883	0.954952	0.903159	0.76818
Serum.IgG.MFIratio.m15_CH505TF_WT:d371I	Yes	No	No	0.320068	0.860763	0.569087	0.848741	1.3902	0.165761	0.506007	1.11497	0.566259	0.954952	0.414358	0.733609
Serum.IgG.AUC.m15_gp120_median	Yes	No	No	1987.65	0.767077	0.402763	0.848741	0.95358	0.918228	0.951022	0.823342	0.461189	0.954952	0.176009	0.357172
Serum.IgG.AUC.m15_gp140_median	Yes	No	No	8617.29	0.645514	0.258643	0.812343	0.854164	0.733178	0.850487	0.727547	0.294177	0.954952	0.428018	0.699613
Serum.IgG.AUC.m15_gp41_median	Yes	No	No	38130.1	0.964415	0.874965	0.928649	0.877534	0.639311	0.835487	0.925181	0.663907	0.963784	0.381462	0.1757
Serum.IgG.AUC.m15_v1v2_median	Yes	No	No	2812.85	0.734387	0.275227	0.812343	1.66845	0.077852	0.376285	0.979155	0.901017	0.963784	0.521147	0.66275
Serum.IgG.AUC.m15_v3_median	Yes	No	No	20315.8	0.936877	0.768527	0.901393	1.21843	0.666605	0.840502	0.976746	0.904337	0.963784	0.246511	0.224494

## Sheet: Rectal IgG Titers (12.5)
Assay	Vaccinees Only?	Baseline-Controlled?	Outlier(s) adjusted?	SD	HR (Females)	p-value (Females)	FDR-adjusted (Females)	HR (Males)	p-value (Males)	FDR-adjusted (Males)	HR (Combined)	p-value (Combined)	FDR-adjusted (Combined)	PH test	PH test (combined sexes)
Rectal.IgG.SA.m12.5_CO6980v0c22 gp145	Yes	Yes	No	2225.99	1.33845	0.377632	0.974978	1.21766	0.725792	0.840455	1.30556	0.34748	0.722352	0.618524	0.432283
Rectal.IgG.SA.m12.5_C.CONSHIV1157ipd3N4_avi gp140	Yes	Yes	No	1124.14	1.2788	0.487822	0.974978	1.99835	0.0451365	0.46641	1.58967	0.0707349	0.722352	0.323553	0.350284
Rectal.IgG.SA.m12.5_1086C gp140C_avi	Yes	No	No	2244.58	1.17585	0.531965	0.974978	1.43738	0.456735	0.817092	1.22614	0.373388	0.722352	0.194281	0.140215
Rectal.IgG.SA.m12.5_1428_gp140C.avi/293F	Yes	Yes	No	972.281	1.20997	0.465784	0.974978	1.63957	0.221014	0.527033	1.3101	0.228261	0.722352	0.332058	0.290674
Rectal.IgG.SA.m12.5_TV1c8.2_21 gp140C_avi	Yes	Yes	No	1224.79	1.06447	0.813252	0.974978	1.09082	0.88445	0.913931	1.06885	0.781153	0.840554	0.573737	0.457771
Rectal.IgG.SA.m12.5_Con S gp140 CFI	Yes	Yes	No	3346.07	1.69901	0.116084	0.974978	2.01201	0.147741	0.507195	1.79224	0.0387726	0.600976	0.35239	0.282169
Rectal.IgG.SA.m12.5_C.CONSHIV1157ipd3N4_avi gp120	Yes	Yes	No	690.524	0.929919	0.838223	0.974978	2.09478	0.0404924	0.46641	1.33354	0.277399	0.722352	0.590778	0.738051
Rectal.IgG.SA.m12.5_CAP45_D11gp120.avi/293F	Yes	Yes	No	188.227	1.04315	0.849175	0.974978	1.37619	0.624713	0.840455	1.07017	0.747298	0.840554	0.561147	0.458906
Rectal.IgG.SA.m12.5_Ce1176_D11gp120.avi/293F	Yes	No	No	200.792	1.00367	0.987755	0.996884	1.03936	0.957542	0.957542	1.00708	0.975189	0.975189	0.303145	0.199732
Rectal.IgG.SA.m12.5_620345_D11 gp120.avi/293F	Yes	No	No	682.994	1.20023	0.490376	0.974978	1.18088	0.630332	0.840455	1.19303	0.402555	0.722352	0.138576	0.0755991
Rectal.IgG.SA.m12.5_BJOX002_D11gp120.avi/293F	Yes	Yes	No	225.095	1.07746	0.739706	0.974978	1.29855	0.732129	0.840455	1.09264	0.679125	0.840554	0.326338	0.24921
Rectal.IgG.SA.m12.5_SHIV1157ipd3N4 gp70 V1V2	Yes	Yes	No	39.6691	0.58532	0.125913	0.974978	1.49183	0.276789	0.612891	0.813097	0.321793	0.722352	0.0842495	0.319617
Rectal.IgG.SA.m12.5_gp70_B.CaseA_V1_V2	Yes	Yes	No	111.253	0.876784	0.577075	0.974978	2.17997	0.0678667	0.507195	1.0501	0.786325	0.840554	0.127412	0.282506
Rectal.IgG.SA.m12.5_gp70-92TH023 V1V2	Yes	Yes	No	936.317	0.68282	0.334466	0.974978	0.388852	0.574088	0.840455	0.660606	0.319827	0.722352	0.289894	0.239024
Rectal.IgG.SA.m12.5_gp70-96ZM651.02 V1v2	Yes	Yes	No	398.526	0.602515	0.365124	0.974978	1.30805	0.882133	0.913931	0.641952	0.32894	0.722352	0.966223	0.946507
Rectal.IgG.SA.m12.5_gp70-BJOX002000.03.2 V1V2	Yes	Yes	No	236.136	0.489406	0.268076	0.974978	1.50327	0.669303	0.840455	0.629283	0.249296	0.722352	0.162833	0.398959
Rectal.IgG.SA.m12.5_gp70-Ce1086_B2 V1V2	Yes	Yes	No	303.598	0.655107	0.291534	0.974978	0.712696	0.75912	0.840455	0.661461	0.263361	0.722352	0.548122	0.592267
Rectal.IgG.SA.m12.5_gp70-CM244.ec1 V1V2	Yes	Yes	No	282.809	0.670662	0.333595	0.974978	0.538751	0.596929	0.840455	0.652902	0.299655	0.722352	0.829877	0.748399
Rectal.IgG.SA.m12.5_gp70-ConC V1V2	Yes	No	No	190.434	0.600821	0.111827	0.974978	1.3604	0.311577	0.643925	0.882482	0.564711	0.833621	0.173817	0.314414
Rectal.IgG.SA.m12.5_gp70-CAP210.2.00.E8 V1V2	Yes	Yes	No	68.1588	0.949076	0.814818	0.974978	2.00121	0.0392231	0.46641	1.07997	0.663362	0.840554	0.530155	0.704682
Rectal.IgG.SA.m12.5_gp70-SHIV1157idp3N4 V3	Yes	Yes	No	2159.38	0.997275	0.991146	0.996884	1.52269	0.115922	0.507195	1.16425	0.43199	0.722352	0.849216	0.762637
Rectal.IgG.SA.m12.5_gp41	Yes	Yes	No	3495.24	1.5711	0.0661905	0.974978	1.56592	0.196333	0.507195	1.56942	0.0290286	0.600976	0.180982	0.135184
Rectal.IgG.SA.m12.5_HxB2 new 8b core 6x His	Yes	Yes	No	102.386	0.899231	0.693909	0.974978	1.59387	0.143682	0.507195	1.10431	0.631611	0.840554	0.570288	0.538451
Rectal.IgG.SA.m12.5_HxB2 new 8b core 1420R	Yes	Yes	No	10.5083	0.762781	0.297846	0.974978	1.78579	0.117747	0.507195	0.944399	0.769468	0.840554	0.706804	0.771847
Rectal.IgG.SA.m12.5_YU2 gp120 old core	Yes	Yes	No	121.798	1.13124	0.60779	0.974978	1.71194	0.186171	0.507195	1.25073	0.261391	0.722352	0.0951901	0.118153
Rectal.IgG.SA.m12.5_YU2 gp120 old core D368R	Yes	Yes	No	85.614	1.02601	0.912291	0.996884	1.74448	0.176743	0.507195	1.15493	0.442732	0.722352	0.20448	0.322189
Rectal.IgG.SA.m12.5_CH505TF_D7gp120.avi/293F	Yes	Yes	No	443.059	1.00085	0.996884	0.996884	0.612057	0.528565	0.840455	0.961753	0.856646	0.885201	0.240967	0.0962121
Rectal.IgG.SA.m12.5_CH505 TF delta371Ile gp120	Yes	Yes	No	462.393	0.947152	0.778806	0.974978	0.31042	0.183377	0.507195	0.87568	0.496609	0.769744	0.190783	0.145597
Rectal.IgG.SA.m12.5_gp120_median	Yes	Yes	No	223.918	1.04845	0.83472	0.974978	1.35555	0.686032	0.840455	1.06923	0.755781	0.840554	0.31193	0.236029
Rectal.IgG.SA.m12.5_gp140_median	Yes	Yes	No	1281.36	1.14361	0.633684	0.974978	1.51204	0.429539	0.817092	1.21245	0.4342	0.722352	0.444983	0.366849
Rectal.IgG.SA.m12.5_V1V2_median	Yes	Yes	No	233.889	0.59717	0.285777	0.974978	3.43251	0.47444	0.817092	0.661709	0.278003	0.722352	0.720656	0.673628

## Sheet: Rectal IgG peptide array
Probe	Vaccinees Only?	Baseline-Controlled?	SD	HR (Females)	p-value (Females)	FDR-adjusted (Females)	HR (Males)	p-value (Males)	FDR-adjusted (Males)	HR (Combined)	p-value (Combined)	FDR-adjusted (Combined)	PH test	PH test (combined sexes)
C2_p65-66_D.con	Yes	No	1.46151	1.59322	0.137722	0.906704	3.96777	0.00310439	0.204024	1.9546	0.0136492	0.411211	0.444547	0.236845
C2_p65-66_B.MN	Yes	No	1.27486	1.66285	0.0969966	0.906704	3.22248	0.00327903	0.204024	1.9704	0.00699935	0.411211	0.509412	0.379279
C2_p65-66_B.con	Yes	No	1.25041	1.57856	0.154124	0.906704	3.57775	0.00425051	0.204024	1.94463	0.016301	0.411211	0.39434	0.144963
KE_p235-236_AG.con	Yes	No	0.704978	1.10429	0.496178	0.906704	209.744	0.00746354	0.218211	1.11733	0.433015	0.692825	0.934385	0.633539
C1_p34-36_A.con	Yes	No	1.36669	1.0893	0.712011	0.906704	2.62585	0.00757679	0.218211	1.31925	0.141475	0.557661	0.615322	0.767371
KE_p235-236_A.con	Yes	No	0.774076	1.23705	0.446722	0.906704	1.73374	0.0156904	0.324062	1.48144	0.0384317	0.411211	0.923292	0.790214
V3_p99-101_D.con	Yes	No	2.18397	1.07007	0.770655	0.906704	4.97771	0.015753	0.324062	1.2644	0.255609	0.595805	0.175024	0.0551679
C5.3_p160-161_B.con	Yes	No	0.383361	0.902655	0.721016	0.906704	0.158922	0.0229684	0.365012	0.696165	0.242959	0.595805	0.0739151	0.0274258
C2_p65-66_A.con	Yes	No	1.02034	1.66205	0.0998116	0.906704	3.02636	0.0283829	0.365012	1.88317	0.0192604	0.411211	0.303781	0.0901038
C2_p65-66_AG.con	Yes	No	1.02034	1.66205	0.0998116	0.906704	3.02636	0.0283829	0.365012	1.88317	0.0192604	0.411211	0.303781	0.0901038
C2_p65-66_M.con	Yes	No	1.02034	1.66205	0.0998116	0.906704	3.02636	0.0283829	0.365012	1.88317	0.0192604	0.411211	0.303781	0.0901038
C5.1_p152-153_AE.A244	Yes	No	0.606136	1.49069	0.179652	0.906704	2.01626	0.0322872	0.365012	1.68835	0.0205418	0.411211	0.955928	0.813587
C5.3_p160-161_C.ZM651	Yes	No	0.917525	0.547973	0.11383	0.906704	63.9498	0.0348454	0.365012	0.605951	0.150845	0.557661	0.417569	0.164572
KE_p235-236_AE.con	Yes	No	0.822245	1.10898	0.469564	0.906704	31.19	0.0364632	0.365012	1.12058	0.412055	0.666696	0.883123	0.647214
C5.3_p160-161_C.1086	Yes	No	0.945499	0.54014	0.114334	0.906704	18.3918	0.038022	0.365012	0.629206	0.176994	0.579252	0.348214	0.138123
V2.2_p58-60_A.con	Yes	No	0.118602	1.22781	0.459431	0.906704	0.276121	0.0471103	0.423993	0.863217	0.556532	0.744554	0.0420861	0.794376
C5.3_p160-161_AG.con	Yes	No	0.718487	0.935471	0.856331	0.906704	0.0828324	0.0789452	0.510209	0.746243	0.452077	0.69455	0.043923	0.0109311
V2.1_p53-54_AE.A244	Yes	No	0.847979	1.35128	0.41509	0.906704	2.67992	0.0790129	0.510209	1.63674	0.0936267	0.557661	0.317021	0.487324
V2.1_p53-54_AE.TH023	Yes	No	0.847979	1.35128	0.41509	0.906704	2.67992	0.0790129	0.510209	1.63674	0.0936267	0.557661	0.317021	0.487324
KE_p235-236_C.con	Yes	No	1.4588	1.1204	0.481981	0.906704	5.14392	0.0792921	0.510209	1.14952	0.365123	0.666696	0.854882	0.662383
C4_p136-138_D.con	Yes	No	0.672025	1.05327	0.748841	0.906704	11.2585	0.0809918	0.510209	1.0757	0.625299	0.756664	0.0737581	0.348217
C5.3_p160-161_D.con	Yes	No	0.540133	0.955612	0.895893	0.928119	0.154281	0.0824867	0.510209	0.781723	0.496544	0.715023	0.0573382	0.0226202
C1_p34-36_C.TV1	Yes	No	1.54404	1.17018	0.53919	0.906704	2.0396	0.10413	0.510209	1.35053	0.133508	0.557661	0.805895	0.640036
KE_p235-236_M.con	Yes	No	0.892536	1.10462	0.478838	0.906704	3.71759	0.127007	0.510209	1.12616	0.37201	0.666696	0.664889	0.577138
C1_p34-36_AE.A244	Yes	No	2.08655	1.22926	0.463952	0.906704	1.82319	0.134152	0.510209	1.40315	0.118749	0.557661	0.734094	0.494275
C1_p34-36_AE.con	Yes	No	2.08655	1.22926	0.463952	0.906704	1.82319	0.134152	0.510209	1.40315	0.118749	0.557661	0.734094	0.494275
C1_p34-36_AE.TH023	Yes	No	2.08655	1.22926	0.463952	0.906704	1.82319	0.134152	0.510209	1.40315	0.118749	0.557661	0.734094	0.494275
V2.2_p58-60_AG.con	Yes	No	0.153874	0.841257	0.469833	0.906704	0.523138	0.142298	0.510209	0.752116	0.19807	0.595805	0.265197	0.599103
V2.2_p58-60_M.con	Yes	No	0.346957	0.992688	0.966689	0.973449	0.149968	0.143319	0.510209	0.930151	0.700146	0.799869	0.411896	0.225678
C5.3_p160-161_AE.A244	Yes	No	0.603173	0.448354	0.0503652	0.906704	0.129475	0.14367	0.510209	0.393975	0.0306803	0.411211	0.453262	0.254246
C4_p136-138_C.con	Yes	No	0.799126	1.05699	0.741743	0.906704	2.47479	0.146629	0.510209	1.0961	0.545495	0.744554	0.483194	0.468258
C4_p136-138_B.MN	Yes	No	0.777845	1.04029	0.825998	0.906704	2.08207	0.158891	0.510209	1.09521	0.558415	0.744554	0.14319	0.277814
V3_p99-101_B.MN	Yes	No	1.22883	1.11251	0.679057	0.906704	2.04784	0.161485	0.510209	1.21826	0.405266	0.666696	0.65099	0.251483
C4_p136-138_C.1086	Yes	No	0.858368	1.06708	0.691654	0.906704	6.24132	0.163624	0.510209	1.08397	0.605923	0.756664	0.514229	0.45272
C2_p65-66_AE.con	Yes	No	1.55054	1.66433	0.0948173	0.906704	1.94149	0.164737	0.510209	1.73479	0.0368233	0.411211	0.199978	0.0928118
C2_p65-66_AE.TH023	Yes	No	1.55054	1.66433	0.0948173	0.906704	1.94149	0.164737	0.510209	1.73479	0.0368233	0.411211	0.199978	0.0928118
C1_p34-36_C.1086	Yes	No	1.95653	1.13538	0.621734	0.906704	1.67228	0.172831	0.510209	1.28312	0.212923	0.595805	0.892579	0.684418
V3_p99-101_B.con	Yes	No	1.69869	1.05375	0.816153	0.906704	2.13105	0.17307	0.510209	1.1406	0.528372	0.738694	0.665467	0.268892
C1_p34-36_C.con	Yes	No	1.95835	1.11219	0.691609	0.906704	1.58018	0.195703	0.510209	1.26534	0.246052	0.595805	0.866662	0.650493
C1_p34-36_C.ZM651	Yes	No	1.95835	1.11219	0.691609	0.906704	1.58018	0.195703	0.510209	1.26534	0.246052	0.595805	0.866662	0.650493
V3_p99-101_AE.A244	Yes	No	1.52842	1.07909	0.76788	0.906704	2.02703	0.196553	0.510209	1.20961	0.406509	0.666696	0.179515	0.233461
V3_p99-101_AE.con	Yes	No	1.52842	1.07909	0.76788	0.906704	2.02703	0.196553	0.510209	1.20961	0.406509	0.666696	0.179515	0.233461
AVERY_p187-189_C.con	Yes	No	2.75507	1.32741	0.304469	0.906704	1.59325	0.198731	0.510209	1.42168	0.106149	0.557661	0.180915	0.11848
V2.1_p53-54_B.MN	Yes	No	0.323624	0.941112	0.796636	0.906704	0.571807	0.198985	0.510209	0.824698	0.387418	0.666696	0.644755	0.68094
V3_p99-101_AG.con	Yes	No	2.9757	1.23502	0.398507	0.906704	1.7517	0.199912	0.510209	1.35468	0.160225	0.557661	0.0826635	0.0492552
V3_p99-101_M.con	Yes	No	2.06428	1.08512	0.728821	0.906704	1.79231	0.207156	0.510209	1.20773	0.355068	0.666696	0.218546	0.110868
V5_p149-150_A.con	Yes	No	1.44486	1.34491	0.435541	0.906704	1.71126	0.20858	0.510209	1.48805	0.155669	0.557661	0.0608215	0.744808
V5_p149-150_AG.con	Yes	No	1.44486	1.34491	0.435541	0.906704	1.71126	0.20858	0.510209	1.48805	0.155669	0.557661	0.0608215	0.744808
V5_p149-150_M.con	Yes	No	1.44486	1.34491	0.435541	0.906704	1.71126	0.20858	0.510209	1.48805	0.155669	0.557661	0.0608215	0.744808
V2.2_p58-60_B.MN	Yes	No	0.212174	0.852345	0.491149	0.906704	1.62691	0.217388	0.510209	0.966716	0.870888	0.908753	0.716678	0.648459
V5_p149-150_C.TV1	Yes	No	1.32528	1.11903	0.780497	0.906704	1.6717	0.219086	0.510209	1.33079	0.317843	0.666696	0.131534	0.706569
V5_p149-150_B.con	Yes	No	1.39322	1.36242	0.460767	0.906704	1.64854	0.219509	0.510209	1.49764	0.162651	0.557661	0.0734665	0.845496
AVERY_p187-189_A.con	Yes	No	2.4636	1.24791	0.405014	0.906704	1.51355	0.220952	0.510209	1.34478	0.150306	0.557661	0.349212	0.228278
AVERY_p187-189_B.con	Yes	No	2.4636	1.24791	0.405014	0.906704	1.51355	0.220952	0.510209	1.34478	0.150306	0.557661	0.349212	0.228278
AVERY_p187-189_D.con	Yes	No	2.4636	1.24791	0.405014	0.906704	1.51355	0.220952	0.510209	1.34478	0.150306	0.557661	0.349212	0.228278
AVERY_p187-189_M.con	Yes	No	2.4636	1.24791	0.405014	0.906704	1.51355	0.220952	0.510209	1.34478	0.150306	0.557661	0.349212	0.228278
V3_p99-101_AE.TH023	Yes	No	1.69623	1.07299	0.751974	0.906704	2.08	0.223905	0.510209	1.16441	0.453387	0.69455	0.273942	0.194307
V5_p149-150_C.ZM651	Yes	No	0.478276	0.976138	0.952308	0.966697	13.2012	0.228485	0.510209	1.07132	0.851963	0.908467	0.891929	0.655563
V5_p149-150_AE.A244	Yes	No	0.909028	48.5544	0.0503168	0.906704	2.42922	0.23078	0.510209	3.13491	0.0801766	0.557661	0.536103	0.451412
C1_p34-36_AG.con	Yes	No	1.80142	1.14288	0.627363	0.906704	1.50056	0.233055	0.510209	1.27186	0.242096	0.595805	0.851723	0.642314
C1_p34-36_B.con	Yes	No	1.80142	1.14288	0.627363	0.906704	1.50056	0.233055	0.510209	1.27186	0.242096	0.595805	0.851723	0.642314
C1_p34-36_B.MN	Yes	No	1.80142	1.14288	0.627363	0.906704	1.50056	0.233055	0.510209	1.27186	0.242096	0.595805	0.851723	0.642314
C1_p34-36_D.con	Yes	No	1.80142	1.14288	0.627363	0.906704	1.50056	0.233055	0.510209	1.27186	0.242096	0.595805	0.851723	0.642314
C1_p34-36_M.con	Yes	No	1.80142	1.14288	0.627363	0.906704	1.50056	0.233055	0.510209	1.27186	0.242096	0.595805	0.851723	0.642314
V2.1_p53-54_C.1086	Yes	No	0.637853	0.668447	0.329289	0.906704	2.25431	0.246266	0.510209	0.886236	0.724918	0.799869	0.495418	0.157003
C5.1_p152-153_A.con	Yes	No	0.758399	1.18996	0.484492	0.906704	1.67558	0.246745	0.510209	1.27655	0.256527	0.595805	0.87574	0.706461
C5.1_p152-153_AG.con	Yes	No	0.758399	1.18996	0.484492	0.906704	1.67558	0.246745	0.510209	1.27655	0.256527	0.595805	0.87574	0.706461
C5.1_p152-153_B.con	Yes	No	0.758399	1.18996	0.484492	0.906704	1.67558	0.246745	0.510209	1.27655	0.256527	0.595805	0.87574	0.706461
C5.1_p152-153_M.con	Yes	No	0.758399	1.18996	0.484492	0.906704	1.67558	0.246745	0.510209	1.27655	0.256527	0.595805	0.87574	0.706461
C5.3_p160-161_C.TV1	Yes	No	0.565534	0.492522	0.089035	0.906704	0.0853024	0.248029	0.510209	0.435716	0.0573404	0.485707	0.517845	0.313042
V5_p149-150_C.1086	Yes	No	1.0524	1.40815	0.313544	0.906704	1.4494	0.258233	0.510209	1.42919	0.130189	0.557661	0.124051	0.83936
AVERY_p187-189_AG.con	Yes	No	3.02664	1.23151	0.44369	0.906704	1.48248	0.265539	0.510209	1.32071	0.193203	0.595805	0.470933	0.30201
V5_p149-150_C.con	Yes	No	1.40789	1.08689	0.862801	0.906886	1.6661	0.271079	0.510209	1.33196	0.382828	0.666696	0.15818	0.796263
V3_p99-101_C.TV1	Yes	No	2.93006	1.11763	0.632522	0.906704	1.60989	0.271564	0.510209	1.21676	0.332595	0.666696	0.135479	0.0730148
C5.3_p160-161_A.con	Yes	No	0.498577	0.901817	0.759105	0.906704	0.270314	0.274293	0.510209	0.781521	0.447846	0.69455	0.130662	0.0600222
KE_p235-236_D.con	Yes	No	0.293526	0.740307	0.336102	0.906704	1.3294	0.27536	0.510209	0.938094	0.724867	0.799869	0.496246	0.617281
AVERY_p187-189_AE.con	Yes	No	1.92942	1.38824	0.252012	0.906704	1.4174	0.284663	0.510209	1.40085	0.118166	0.557661	0.585448	0.45012
C4_p136-138_AE.A244	Yes	No	0.841686	1.18956	0.389794	0.906704	2.38064	0.285495	0.510209	1.22245	0.293869	0.647899	0.313483	0.502475
V2.1_p53-54_C.TV1	Yes	No	0.622085	0.900466	0.69403	0.906704	0.588358	0.286083	0.510209	0.797071	0.335136	0.666696	0.405088	0.57841
C4_p136-138_AE.con	Yes	No	0.97484	1.13392	0.564282	0.906704	3.03361	0.286358	0.510209	1.16484	0.461188	0.699064	0.223811	0.439201
V5_p149-150_D.con	Yes	No	0.869393	1.98234	0.207729	0.906704	1.75639	0.291848	0.510209	1.86215	0.103563	0.557661	0.233686	0.821325
KE_p235-236_B.con	Yes	No	0.183231	0.897081	0.688088	0.906704	1.32238	0.296934	0.510209	1.07205	0.725977	0.799869	0.597933	0.754501
V5_p149-150_B.MN	Yes	No	1.14454	1.42313	0.325954	0.906704	1.3821	0.297113	0.510209	1.39934	0.15311	0.557661	0.098497	0.819489
C5.2_p156-158_D.con	Yes	No	0.651576	0.719913	0.478269	0.906704	0.524922	0.299095	0.510209	0.637283	0.224419	0.595805	0.406312	0.716734
C2_p65-66_C.TV1	Yes	No	1.25246	1.68786	0.100756	0.906704	1.57468	0.302897	0.510209	1.64836	0.0566888	0.485707	0.0704754	0.0367306
V3_p99-101_C.ZM651	Yes	No	2.58492	1.11177	0.657092	0.906704	1.45745	0.314662	0.510209	1.20367	0.350011	0.666696	0.0274927	0.0290519
C4_p136-138_C.ZM651	Yes	No	0.682737	1.06052	0.709902	0.906704	3.03592	0.316806	0.510209	1.07424	0.636301	0.763562	0.2801	0.413277
C5.2_p156-158_AE.con	Yes	No	0.712674	1.34146	0.47353	0.906704	0.478023	0.322402	0.510209	0.994414	0.988073	0.988073	0.0992636	0.636273
C5.2_p156-158_AE.TH023	Yes	No	0.712674	1.34146	0.47353	0.906704	0.478023	0.322402	0.510209	0.994414	0.988073	0.988073	0.0992636	0.636273
V3_p99-101_C.1086	Yes	No	2.57797	1.1637	0.51849	0.906704	1.50638	0.322424	0.510209	1.2406	0.290223	0.647899	0.0767764	0.0460263
V3_p99-101_C.con	Yes	No	2.57797	1.1637	0.51849	0.906704	1.50638	0.322424	0.510209	1.2406	0.290223	0.647899	0.0767764	0.0460263
C4_p136-138_AE.TH023	Yes	No	0.793245	1.20662	0.399915	0.906704	2.19516	0.330952	0.518012	1.24371	0.301453	0.647899	0.32894	0.475227
C5.1_p152-153_D.con	Yes	No	0.824145	1.17718	0.485034	0.906704	1.53597	0.349924	0.533724	1.23687	0.300398	0.647899	0.832424	0.680482
V2.2_p58-60_AE.A244	Yes	No	0.357344	1.20238	0.391815	0.906704	0.584382	0.352445	0.533724	1.11491	0.599545	0.756664	0.623973	0.430976
C2_p65-66_C.ZM651	Yes	No	1.28245	1.74846	0.0783959	0.906704	1.53529	0.352962	0.533724	1.67713	0.0515947	0.485707	0.0685766	0.0421595
C5.3_p160-161_M.con	Yes	No	0.412891	0.934845	0.796675	0.906704	0.1968	0.355816	0.533724	0.87617	0.61505	0.756664	0.46693	0.312592
C2_p65-66_C.con	Yes	No	1.16634	1.86843	0.0478609	0.906704	1.51357	0.370818	0.535631	1.74692	0.0346885	0.411211	0.0527018	0.0367378
C4_p136-138_A.con	Yes	No	1.11657	1.11797	0.605451	0.906704	1.43365	0.372252	0.535631	1.16971	0.404538	0.666696	0.282491	0.290833
C5.1_p152-153_C.1086	Yes	No	0.856128	1.13909	0.599234	0.906704	1.57803	0.376518	0.535631	1.2024	0.405069	0.666696	0.810266	0.699125
C5.1_p152-153_C.TV1	Yes	No	0.856128	1.13909	0.599234	0.906704	1.57803	0.376518	0.535631	1.2024	0.405069	0.666696	0.810266	0.699125
C5.3_p160-161_AE.con	Yes	No	0.420089	0.96343	0.914814	0.940952	0.366225	0.379349	0.535631	0.851103	0.623782	0.756664	0.19993	0.0975042
V2.2_p58-60_C.con	Yes	No	0.344129	0.983991	0.953271	0.966697	1.38291	0.379405	0.535631	1.09452	0.694816	0.799869	0.561179	0.438795
V3_p99-101_A.con	Yes	No	2.63044	1.11467	0.626609	0.906704	1.42427	0.392839	0.549212	1.17822	0.401907	0.666696	0.145386	0.0755385
C4_p136-138_B.con	Yes	No	0.667145	1.09366	0.55591	0.906704	0.405737	0.403064	0.557009	1.06203	0.704185	0.799869	0.70262	0.493288
C2_p65-66_C.1086	Yes	No	1.29991	1.88279	0.0482398	0.906704	1.43692	0.406152	0.557009	1.7119	0.0399788	0.411211	0.0637075	0.0425833
C5.2_p156-158_AE.A244	Yes	No	0.752004	0.927076	0.851891	0.906704	0.515695	0.450838	0.610951	0.818815	0.595468	0.756664	0.238751	0.748608
C4_p136-138_AG.con	Yes	No	1.14634	1.08074	0.722491	0.906704	1.41974	0.45397	0.610951	1.124	0.54967	0.744554	0.382248	0.380842
C5.2_p156-158_C.ZM651	Yes	No	0.967362	0.860724	0.655271	0.906704	0.589643	0.46995	0.62224	0.801602	0.481098	0.715023	0.259859	0.748404
C5.1_p152-153_C.con	Yes	No	0.706395	1.07392	0.781214	0.906704	1.48315	0.47294	0.62224	1.1313	0.594207	0.756664	0.759057	0.715766
V2.1_p53-54_B.con	Yes	No	0.607741	0.957734	0.846854	0.906704	0.629656	0.475322	0.62224	0.91302	0.680068	0.799869	0.143447	0.388713
V2.1_p53-54_A.con	Yes	No	0.710435	0.902251	0.729785	0.906704	0.697402	0.484746	0.62886	0.843236	0.517076	0.729989	0.56767	0.456755
C4_p136-138_M.con	Yes	No	0.883623	1.13291	0.55595	0.906704	0.420039	0.493124	0.6308	1.09505	0.67474	0.799869	0.635958	0.518421
V2.2_p58-60_C.ZM651	Yes	No	0.185884	1.00185	0.993334	0.993334	0.761067	0.496324	0.6308	0.936104	0.736527	0.803484	0.36021	0.747744
C5.2_p156-158_A.con	Yes	No	1.00358	0.886366	0.7044	0.906704	1.52132	0.499383	0.6308	0.981452	0.946536	0.966675	0.570645	0.516637
C5.2_p156-158_B.MN	Yes	No	0.877676	0.923733	0.845298	0.906704	1.44059	0.50695	0.634789	1.06702	0.839368	0.902008	0.895748	0.733752
C5.2_p156-158_C.con	Yes	No	0.991556	0.907691	0.774864	0.906704	0.623748	0.530759	0.653242	0.851517	0.614117	0.756664	0.160984	0.738329
C5.2_p156-158_C.TV1	Yes	No	0.991556	0.907691	0.774864	0.906704	0.623748	0.530759	0.653242	0.851517	0.614117	0.756664	0.160984	0.738329
V2.2_p58-60_AE.TH023	Yes	No	0.272747	0.861121	0.448448	0.906704	0.761183	0.551205	0.672657	0.8442	0.354	0.666696	0.580237	0.560988
C5.1_p152-153_AE.con	Yes	No	0.894091	1.1485	0.622996	0.906704	1.33961	0.589319	0.707183	1.1854	0.492524	0.715023	0.636478	0.658477
C5.1_p152-153_AE.TH023	Yes	No	0.894091	1.1485	0.622996	0.906704	1.33961	0.589319	0.707183	1.1854	0.492524	0.715023	0.636478	0.658477
C5.3_p160-161_AE.TH023	Yes	No	0.470974	0.666139	0.155841	0.906704	0.723655	0.672973	0.799736	0.672603	0.141137	0.557661	0.193286	0.0964299
C5.1_p152-153_B.MN	Yes	No	0.739549	1.31298	0.214724	0.906704	1.21524	0.685812	0.799736	1.29536	0.198488	0.595805	0.563346	0.62865
C5.3_p160-161_B.MN	Yes	No	0.50988	0.698979	0.200055	0.906704	0.794281	0.691047	0.799736	0.715108	0.176299	0.579252	0.4768	0.303269
V2.2_p58-60_C.TV1	Yes	No	0.401372	0.580749	0.206523	0.906704	1.11262	0.69321	0.799736	0.832861	0.502203	0.716012	0.463523	0.564866
C4_p136-138_C.TV1	Yes	No	0.792403	1.18665	0.388539	0.906704	3.47637	0.694215	0.799736	1.18915	0.379991	0.666696	0.31926	0.459352
C5.2_p156-158_C.1086	Yes	No	1.27293	0.766213	0.461125	0.906704	0.78747	0.715372	0.809699	0.771094	0.410682	0.666696	0.483232	0.739535
C2_p65-66_AE.A244	Yes	No	1.41655	1.65449	0.0767604	0.906704	1.21637	0.716676	0.809699	1.54387	0.0875207	0.557661	0.0267818	0.0527763
C5.1_p152-153_C.ZM651	Yes	No	0.843358	1.13174	0.618464	0.906704	1.20382	0.719733	0.809699	1.14474	0.544569	0.744554	0.60672	0.701247
V5_p149-150_AE.con	Yes	No	0.887741	7.69453	0.345676	0.906704	2.58578	0.731673	0.816751	4.95857	0.339304	0.666696	0.388389	0.299521
V2.1_p53-54_M.con	Yes	No	0.857464	1.07161	0.82258	0.906704	1.20567	0.751599	0.832541	1.09884	0.727659	0.799869	0.56834	0.497642
V2.1_p53-54_D.con	Yes	No	0.842449	0.94687	0.834434	0.906704	1.17496	0.761365	0.836921	0.987391	0.955641	0.9691	0.78521	0.728045
V2.2_p58-60_C.1086	Yes	No	0.335941	0.762696	0.340774	0.906704	1.09979	0.8036	0.874974	0.84064	0.445357	0.69455	0.19434	0.161638
V2.2_p58-60_D.con	Yes	No	0.274239	0.941955	0.758874	0.906704	0.882624	0.808136	0.874974	0.934096	0.710088	0.799869	0.590839	0.376887
V2.1_p53-54_C.con	Yes	No	0.886065	1.06138	0.835256	0.906704	1.15138	0.817322	0.878316	1.07709	0.773179	0.837126	0.569146	0.654679
C5.2_p156-158_M.con	Yes	No	0.899716	0.935318	0.849363	0.906704	1.12679	0.86765	0.925493	0.969301	0.920747	0.947054	0.460548	0.53536
C5.2_p156-158_AG.con	Yes	No	0.804066	0.810223	0.585907	0.906704	0.919525	0.885635	0.937731	0.841295	0.589918	0.756664	0.391252	0.664835
V2.1_p53-54_AE.con	Yes	No	0.821573	0.923203	0.793416	0.906704	1.06103	0.908056	0.954453	0.956956	0.864305	0.908467	0.76301	0.555691
V2.2_p58-60_AE.con	Yes	No	0.151335	0.518195	0.0287474	0.906704	0.93556	0.926594	0.966881	0.559103	0.038736	0.411211	0.0697529	0.202303
C5.2_p156-158_B.con	Yes	No	0.919339	0.92447	0.818698	0.906704	1.0587	0.935413	0.969061	0.948571	0.862946	0.908467	0.386564	0.59999
C5.3_p160-161_C.con	Yes	No	0.394167	0.778768	0.479402	0.906704	0.927006	0.948764	0.975872	0.789526	0.48393	0.715023	0.517394	0.37509
V5_p149-150_AE.TH023	Yes	No	0.789075	2.34988	0.398349	0.906704	1.29338	0.964457	0.978414	2.31008	0.403738	0.666696	0.422896	0.685361
V2.1_p53-54_C.ZM651	Yes	No	0.853234	0.862371	0.646998	0.906704	1.02344	0.964825	0.978414	0.903094	0.703904	0.799869	0.834287	0.715699
V2.2_p58-60_B.con	Yes	No	0.246247	0.846545	0.542067	0.906704	0.986272	0.979139	0.980365	0.873589	0.573398	0.756664	0.684698	0.699213
V2.1_p53-54_AG.con	Yes	No	0.828875	0.960081	0.890845	0.928119	1.01446	0.980365	0.980365	0.970927	0.910798	0.94356	0.563136	0.48407

## Sheet: Rectal IgA Titers (12.5)
Assay	Vaccinees Only?	Baseline-Controlled?	Outlier(s) adjusted?	SD	HR (Females)	p-value (Females)	FDR-adjusted (Females)	HR (Males)	p-value (Males)	FDR-adjusted (Males)	HR (Combined)	p-value (Combined)	FDR-adjusted (Combined)	PH test	PH test (combined sexes)
X1086C.gp140C_avi_m12.5	Yes	Yes	No	3.70367	0.980733	0.912657	0.98726	0.865164	0.764238	0.842736	0.965073	0.833834	0.923174	0.407131	0.220555
X1428_gp140C.avi.293F_m12.5	Yes	Yes	No	1.87752	1.07565	0.782236	0.98726	0.133742	0.119176	0.16793	0.957344	0.875263	0.935626	0.00848421	0.605499
X620345_D11.gp120.avi.293F_m12.5	Yes	Yes	No	5.69804	1.05262	0.905741	0.98726	0.257157	0.0388659	0.0803228	0.51388	0.0152263	0.078669	0.419669	0.312471
BJOX002_D11gp120.avi.293F_m12.5	Yes	Yes	No	3.24824	0.983354	0.964381	0.98726	0.40248	0.44637	0.553499	0.886779	0.749211	0.874051	0.628072	0.630487
C.CONSHIV1157ipd3N4_avi.gp120_m12.5	Yes	Yes	No	98.9923	0.133886	0.652721	0.98726	8.13084e-06	0.0149561	0.0602014	0.000526865	0.00880409	0.0682317	0.362313	0.998489
C.CONSHIV1157ipd3N4_avi.gp140_m12.5	Yes	Yes	No	29.5457	5.80918	0.577904	0.98726	0.00313168	0.377726	0.487896	0.92044	0.976855	0.976855	0.154397	0.293705
CAP45_D11gp120.avi.293F_m12.5	Yes	Yes	No	4.03457	1.00451	0.98726	0.98726	0.139634	0.0749858	0.129142	0.803444	0.488252	0.658079	0.627965	0.695271
Ce1176_D11gp120.avi.293F_m12.5	Yes	Yes	No	7.86876	1.82473	0.557975	0.98726	1.81044e-09	0.0639668	0.116645	0.335017	0.446882	0.632073	0.543624	0.897894
CH505.TF.delta371Ile.gp120_m12.5	Yes	Yes	No	3.92062	0.791659	0.597337	0.98726	0.332653	0.018339	0.0602014	0.478073	0.0111073	0.0688654	0.736741	0.704903
CH505TF_D7gp120.avi.293F_m12.5	Yes	Yes	No	2.94691	0.694565	0.36795	0.98726	0.308356	0.0334766	0.0741267	0.469881	0.00806068	0.0682317	0.502272	0.442267
CO6980v0c22.gp145_m12.5	Yes	Yes	No	5.32361	1.06457	0.774664	0.98726	0.404021	0.0241709	0.0605477	0.777124	0.24226	0.500671	0.322062	0.435274
Con.S.gp140.CFI_m12.5	Yes	Yes	No	3.60069	0.972591	0.907375	0.98726	1.17228	0.522578	0.623073	1.0553	0.76127	0.874051	0.36331	0.332122
gp41_m12.5	Yes	Yes	No	6.64809	1.16122	0.388022	0.98726	3.15978	0.0894831	0.139099	1.20878	0.237763	0.500671	0.387253	0.341987
gp70.92TH023.V1V2_m12.5	Yes	Yes	No	1.29709	0.779927	0.268629	0.98726	0.00722097	0.025391	0.0605477	0.676489	0.14277	0.402352	0.608563	0.405674
gp70.96ZM651.02.V1v2_m12.5	Yes	Yes	No	0.768207	0.759469	0.273787	0.98726	0.185377	0.0213618	0.0602014	0.592404	0.0853418	0.330699	0.56583	0.278187
gp70.BJOX002000.03.2.V1V2_m12.5	Yes	Yes	No	0.900817	0.988231	0.953435	0.98726	0.0252392	0.0190446	0.0602014	0.820467	0.416329	0.632073	0.197085	0.152281
gp70.CAP210.2.00.E8.V1V2_m12.5	Yes	Yes	No	0.631751	1.14595	0.483329	0.98726	0.0756523	0.0178908	0.0602014	0.805598	0.431582	0.632073	0.135702	0.407637
gp70.Ce1086_B2.V1V2_m12.5	Yes	Yes	No	1.28158	0.934323	0.789773	0.98726	0.0208327	0.0556651	0.107851	0.615439	0.123635	0.400278	0.534738	0.919269
gp70.CM244.ec1.V1V2_m12.5	Yes	Yes	No	2.16528	0.214969	0.166471	0.98726	0.000162726	0.0175453	0.0602014	0.0518832	0.00609185	0.0682317	0.333947	0.741142
gp70.ConC.V1V2_m12.5	Yes	Yes	No	0.595	1.01458	0.929857	0.98726	0.0908764	0.0192427	0.0602014	0.820481	0.350462	0.632073	0.366305	0.244953
gp70.SHIV1157idp3N4.V3_m12.5	Yes	Yes	No	5.96269	0.815157	0.570303	0.98726	0.781631	0.88292	0.912351	0.814085	0.563818	0.699135	0.00439245	0.561988
gp70_B.CaseA_V1_V2_m12.5	Yes	Yes	No	4.84902	0.0247482	0.00127478	0.0395183	0.00194375	0.0080342	0.0602014	0.0953231	0.00207838	0.0644298	0.846348	0.892007
HxB2.new.8b.core.1420R_m12.5	Yes	Yes	No	7.32372	1.7249	0.635934	0.98726	1.19221	0.608504	0.698653	1.21616	0.547225	0.699135	0.568985	0.48538
HxB2.new.8b.core.6x.His_m12.5	Yes	Yes	No	94.0398	1.22577	0.5737	0.98726	9.25887	0.0942281	0.139099	1.33304	0.383492	0.632073	0.250725	0.253704
SHIV1157ipd3N4.gp70.V1V2_m12.5	Yes	Yes	No	42.6345	2.52583	0.26251	0.98726	1.27319	0.277275	0.373718	1.22251	0.272409	0.527792	0.594747	0.306075
TV1c8.2_21.gp140C_avi_m12.5	Yes	Yes	No	6.35704	1.12846	0.474826	0.98726	1.1698	0.788366	0.842736	1.13135	0.448568	0.632073	0.359044	0.37246
YU2.gp120.old.core_m12.5	Yes	Yes	No	16.3747	0.129777	0.236937	0.98726	2.87025e-23	0.0185441	0.0602014	0.0433105	0.0778122	0.330699	0.574789	0.596883
YU2.gp120.old.core.D368R_m12.5	Yes	Yes	No	5.3185	0.843715	0.859929	0.98726	2.0905e-05	0.0207759	0.0602014	0.167526	0.158369	0.409119	0.83346	0.790022
Rectal.IgA.SA.m12.5_gp120_median	Yes	Yes	No	3.24948	0.775666	0.543765	0.98726	0.214185	0.0904587	0.139099	0.556028	0.129122	0.400278	0.643809	0.780261
Rectal.IgA.SA.m12.5_gp140_median	Yes	Yes	No	2.62276	0.996396	0.986807	0.98726	0.987986	0.967901	0.967901	0.993471	0.970524	0.976855	0.433496	0.295365
Rectal.IgA.SA.m12.5_V1V2_median	Yes	Yes	No	0.668862	0.942234	0.76482	0.98726	0.0662769	0.019296	0.0602014	0.74868	0.223079	0.500671	0.196978	0.209104

## Sheet: Neutralization Titers (12.5)
Assay	Vaccinees Only?	Baseline-Controlled?	Outlier(s) adjusted?	SD	HR (Females)	p-value (Females)	FDR-adjusted (Females)	HR (Males)	p-value (Males)	FDR-adjusted (Males)	HR (Combined)	p-value (Combined)	FDR-adjusted (Combined)	PH test	PH test (combined sexes)
ID50_GS015 m12.5	Yes	No	No	175.522	0.874903	0.567679	0.8881	0.854763	0.789151	0.936051	0.872101	0.529668	0.989949	0.0558286	0.0221218
ID50_MW965 m12.5	Yes	No	No	2266.68	0.950683	0.811739	0.8881	1.42899	0.434557	0.936051	1.00242	0.989949	0.989949	0.118255	0.112839
ID50_SF162 m12.5	Yes	No	No	104.836	0.945198	0.774113	0.8881	0.0400133	0.127054	0.889378	0.924079	0.700812	0.989949	0.32015	0.0975466
ID50_TH023 m12.5	Yes	No	No	1839.68	0.975622	0.8881	0.8881	1.33843	0.750197	0.936051	0.986019	0.934036	0.989949	0.297562	0.190882
ID50_BZ167 m12.5	Yes	No	No	6.07336	1.31949	0.458491	0.8881	0.902846	0.878431	0.936051	1.20752	0.543781	0.989949	0.604487	0.314651
neut.breadth_12.5	Yes	No	No	1.70359	0.788663	0.413701	0.8881	0.923478	0.821387	0.936051	0.840345	0.438817	0.989949	0.031459	0.0570272
neut.potency_12.5	Yes	No	No	7.11364	0.963146	0.849904	0.8881	1.08264	0.936051	0.936051	0.967342	0.863982	0.989949	0.179711	0.0927038

## Sheet: Neutralization Titers (15)
Assay	Vaccinees Only?	Baseline-Controlled?	Outlier(s) adjusted?	SD	HR (Females)	p-value (Females)	FDR-adjusted (Females)	HR (Males)	p-value (Males)	FDR-adjusted (Males)	HR (Combined)	p-value (Combined)	FDR-adjusted (Combined)	PH test	PH test (combined sexes)
ID50_MW965 m15	Yes	No	No	215.066	1.06239	0.840094	0.869115	0.736691	0.388944	0.67907	0.894711	0.616354	0.876816	0.125822	0.192069
ID50_TH023 m15	Yes	No	No	120.737	0.920469	0.7458	0.869115	1.39625	0.251022	0.67907	1.06933	0.718624	0.876816	0.242016	0.275292
neut.breadth_15	Yes	No	No	0.892961	1.12963	0.570283	0.869115	0.839495	0.67907	0.67907	1.06031	0.760133	0.876816	0.099796	0.0966233
neut.potency_15	Yes	No	No	4.1999	0.957469	0.869115	0.869115	1.21252	0.573716	0.67907	1.03269	0.876816	0.876816	0.166481	0.163998

[truncated: 11 more sheets: Other Assays, Functional Antibodies (12.5), Functional Antibodies (15), ICS Assays (12.5), ICS Assays (15), ICABA Assays (12.5), ICABA Assays (15), COMPASS (12.5), COMPASS (15), Fc Array (12.5), Fc Array (15)]
