# Supplementary material for: Adjuvanted HIV-1 vaccine promotes antibody-dependent phagocytic responses and protects against heterologous SHIV challenge
Source: PLoS Pathog. 2020 Sep 3;16(9):e1008764. doi: 10.1371/journal.ppat.1008764 (PMC7505435; doi:10.1371/journal.ppat.1008764)
Supplement: S6 Table — Associations between immune responses and SHIV infection risk were assessed by lasso-penalized Cox regression in all vaccinated animals with sex, vaccine arm, and all peak (month 12.5) immunogenicity assay data as covariates. The ten protective assays and study arm that remained in the model after all other coefficients were shrunken to zero are listed. Abbreviations: HR, hazard ratio; CI, confidence interval. (XLSX) [file ppat.1008764.s016.xlsx]

## Sheet: Sheet1
Table S6. Multi-assay immune correlates of protection at peak immunogenicity.
Variable	HR	95% CI	p-value
Group 3: MVA-ACE / gp145_ALFA (vs. Group 2)	0.248	(0.074, 0.83)	0.024
CH505TF_D7gp120.avi.293F_m12.5	0.866	(0.359, 2.086)	0.748
ADCP_% bead pos._m12.5 avg	0.606	(0.386, 0.952)	0.03
V2.1_p53-54_A.con	0.783	(0.324, 1.897)	0.588
C4_p136-138_B.con	0.479	(0.166, 1.38)	0.173
V2.2_p58-60_M.con	0.599	(0.291, 1.23)	0.163
BJOX028000_10.gp70.V1V2_C1q	0.269	(0.12, 0.606)	0.002
gp120.PVO_FcgR2AR	0.684	(0.352, 1.328)	0.261
CNE5.gp140C.avi.293F_FcgR3AF	0.631	(0.299, 1.333)	0.228
CNE5.gp140C.avi.293F_FcgRIIIB.NA1	0.667	(0.261, 1.705)	0.397
X62357_D11.gp120.avi.293F_R2A.3	0.764	(0.429, 1.361)	0.36
